# Supplementary material for: A mutation in a splicing factor that causes retinitis pigmentosa has a transcriptome-wide effect on mRNA splicing
Source: BMC Res Notes. 2014 Jun 27;7:401. doi: 10.1186/1756-0500-7-401 (PMC4084799; doi:10.1186/1756-0500-7-401)
Supplement: Additional file 2 — Supplementary data. Contains the list of nominally deregulated exons, their normalised expression estimates and key statistics. [file 1756-0500-7-401-S2.xls]

## Sheet: up exons - stats
exon_id	logFC	t_stat	p_value	q_value
ENST00000541296:8	1.99565	13.3345	2.03417e-05	0.492295
ENST00000396865:11	1.89864	11.5232	4.45368e-05	0.492295
ENST00000374776:8	1.1728	10.8772	6.05799e-05	0.492295
ENST00000334420:35	1.28932	10.1981	8.5294e-05	0.492295
ENST00000525344:7	1.30789	10.1709	8.65083e-05	0.492295
ENST00000422431:7	1.19455	9.40593	0.000130644	0.492295
ENST00000498012:3	1.07039	9.34277	0.000135348	0.492295
ENST00000464952:2	0.888225	8.94677	0.000169806	0.492295
ENST00000418019:22	1.08178	8.93896	0.000170583	0.492295
ENST00000504202:4	1.32888	8.77071	0.000188363	0.492295
ENST00000390539:3	0.836102	8.69598	0.000196951	0.492295
ENST00000493653:3	1.4298	8.6908	0.000197563	0.492295
ENST00000443351:6	1.79843	8.64733	0.000202788	0.492295
ENST00000342505:13	0.968295	8.64145	0.000203508	0.492295
ENST00000539346:13	0.933945	8.62998	0.000204919	0.492295
ENST00000556626:5	0.820335	8.55194	0.000214831	0.492295
ENST00000333018:17	0.833135	8.18278	0.000270034	0.492295
ENST00000354379:3	0.870455	7.98003	0.000307353	0.492295
ENST00000262134:5	0.860162	7.9535	0.00031267	0.492295
ENST00000359785:7	1.48475	7.84746	0.000335019	0.492295
ENST00000454309:5	0.727975	7.81791	0.000341576	0.492295
ENST00000377499:24	1.23725	7.78596	0.000348832	0.492295
ENST00000257252:13	0.825975	7.7784	0.000350577	0.492295
ENST00000368331:7	0.890363	7.77216	0.000352025	0.492295
ENST00000532502:2	0.90983	7.71598	0.000365369	0.492295
ENST00000290341:8	0.833888	7.65134	0.00038146	0.492295
ENST00000358582:2	0.77878	7.56737	0.000403614	0.492295
ENST00000554204:5	1.0128	7.5282	0.000414457	0.492295
ENST00000310837:3	1.73148	7.52056	0.000416614	0.492295
ENST00000333807:3	0.684955	7.51037	0.000419508	0.492295
ENST00000265081:11	1.25035	7.49854	0.000422895	0.492295
ENST00000496144:34	0.679148	7.49763	0.000423158	0.492295
ENST00000498144:6	0.68857	7.48246	0.000427555	0.492295
ENST00000527587:10	0.757247	7.43108	0.000442844	0.492295
ENST00000478412:3	0.919385	7.42181	0.000445672	0.492295
ENST00000460658:2	0.65976	7.39216	0.000454853	0.492295
ENST00000372970:4	0.94306	7.3433	0.000470469	0.492295
ENST00000225410:1	0.98527	7.32134	0.00047769	0.492295
ENST00000370787:2	0.745615	7.30563	0.000482938	0.492295
ENST00000513695:4	0.753472	7.30405	0.000483467	0.492295
ENST00000530886:18	0.918032	7.28443	0.000490122	0.492295
ENST00000395125:20	0.943275	7.26561	0.000496604	0.492295
ENST00000539304:3	1.76014	7.23101	0.000508787	0.492295
ENST00000373365:2	1.0116	7.22423	0.000511213	0.492295
ENST00000264646:10	1.35224	7.20845	0.000516916	0.492295
ENST00000394822:6	0.698972	7.20309	0.00051887	0.492295
ENST00000357349:12	1.298	7.19258	0.000522728	0.492295
ENST00000380255:1	0.751337	7.17372	0.000529731	0.492295
ENST00000517609:7	0.984397	7.16849	0.000531693	0.492295
ENST00000389721:9	0.906532	7.16834	0.000531747	0.492295
ENST00000456149:4	0.857293	7.16469	0.000533121	0.492295
ENST00000274327:9	1.21047	7.15772	0.000535757	0.492295
ENST00000439887:15	1.11902	7.13885	0.000542968	0.492295
ENST00000202017:4	0.785295	7.06665	0.000571625	0.492295
ENST00000547043:7	0.848818	7.06031	0.000574223	0.492295
ENST00000552618:13	0.926302	7.04615	0.000580079	0.492295
ENST00000394063:5	0.655183	7.03685	0.000583965	0.492295
ENST00000236959:12	1.07144	7.03666	0.000584043	0.492295
ENST00000487805:35	1.0851	7.02753	0.000587886	0.492295
ENST00000565728:10	0.975835	7.01587	0.000592834	0.492295
ENST00000418472:11	0.68623	7.01214	0.000594429	0.492295
ENST00000282007:8	1.03954	7.00917	0.000595703	0.492295
ENST00000454148:1	1.0891	7.00347	0.000598155	0.492295
ENST00000541188:8	1.61041	7.00074	0.00059933	0.492295
ENST00000444851:3	1.05349	6.96615	0.000614498	0.492295
ENST00000264676:1	0.62845	6.96281	0.000615985	0.492295
ENST00000445546:2	0.73848	6.94023	0.000626151	0.492295
ENST00000340022:18	0.934587	6.92037	0.000635258	0.492295
ENST00000504364:2	1.41965	6.90543	0.000642208	0.492295
ENST00000221307:13	1.09849	6.90004	0.000644737	0.492295
ENST00000525013:3	1.13223	6.86062	0.000663593	0.492295
ENST00000380649:4	1.03331	6.85281	0.000667406	0.492295
ENST00000392529:7	0.8411	6.82937	0.000678999	0.492295
ENST00000399166:8	1.04465	6.82482	0.000681278	0.492295
ENST00000425217:19	0.629852	6.81965	0.000683875	0.492295
ENST00000335742:17	0.836618	6.80152	0.000693079	0.492295
ENST00000326682:2	0.599665	6.79734	0.00069522	0.492295
ENST00000313663:26	0.662157	6.79598	0.000695923	0.492295
ENST00000340433:1	0.797802	6.79559	0.000696121	0.492295
ENST00000257821:18	0.68492	6.78237	0.000702957	0.492295
ENST00000457188:3	0.86722	6.73755	0.000726728	0.492295
ENST00000483674:2	0.72035	6.72462	0.000733754	0.492295
ENST00000265138:1	0.823972	6.71143	0.000741008	0.492295
ENST00000261681:5	0.801442	6.70227	0.000746095	0.492295
ENST00000529588:4	0.983742	6.69763	0.000748687	0.492295
ENST00000497558:5	0.890983	6.69637	0.000749388	0.492295
ENST00000479241:13	0.680922	6.69575	0.00074974	0.492295
ENST00000215862:19	0.580022	6.68643	0.000754982	0.492295
ENST00000269445:4	0.756655	6.68554	0.000755489	0.492295
ENST00000554164:2	0.688837	6.66278	0.000768488	0.492295
ENST00000536410:7	0.73697	6.6622	0.000768824	0.492295
ENST00000327087:3	0.658195	6.65964	0.000770301	0.492295
ENST00000316219:6	0.831058	6.65854	0.000770936	0.492295
ENST00000324696:19	0.870907	6.63692	0.000783572	0.492295
ENST00000456784:3	0.96044	6.61703	0.000795414	0.492295
ENST00000307751:4	0.6935	6.60732	0.000801268	0.492295
ENST00000361246:8	0.661353	6.59773	0.000807099	0.492295
ENST00000325674:20	0.77294	6.58928	0.000812283	0.492295
ENST00000242210:4	0.825487	6.58514	0.000814832	0.492295
ENST00000536121:2	0.59839	6.58433	0.000815331	0.492295
ENST00000552994:23	0.926747	6.57705	0.000819848	0.492295
ENST00000376887:19	0.960292	6.55857	0.000831431	0.492295
ENST00000282096:2	0.592357	6.55326	0.000834798	0.492295
ENST00000391955:10	1.08817	6.55222	0.00083546	0.492295
ENST00000520981:5	0.808758	6.54767	0.000838356	0.492295
ENST00000380358:31	0.69362	6.53657	0.000845474	0.492295
ENST00000508921:2	0.87151	6.52712	0.000851591	0.492295
ENST00000025301:2	1.27782	6.50257	0.00086772	0.492295
ENST00000373874:3	1.1015	6.50097	0.000868787	0.492295
ENST00000503868:3	0.758195	6.48819	0.000877338	0.492295
ENST00000510533:4	0.72313	6.48419	0.000880032	0.492295
ENST00000322349:19	1.17987	6.46135	0.000895614	0.492295
ENST00000537599:11	0.843877	6.44371	0.000907861	0.492295
ENST00000511968:3	1.00893	6.42901	0.000918225	0.492295
ENST00000426203:2	0.771357	6.4174	0.000926499	0.492295
ENST00000542289:2	0.924167	6.41682	0.000926919	0.492295
ENST00000464941:7	0.554812	6.40657	0.000934303	0.492295
ENST00000357387:19	1.08536	6.40163	0.000937885	0.492295
ENST00000468217:3	0.56776	6.40088	0.000938431	0.492295
ENST00000316401:6	0.832347	6.39545	0.000942391	0.492295
ENST00000552641:5	0.599257	6.38635	0.000949071	0.492295
ENST00000395353:15	0.99163	6.37194	0.000959765	0.492295
ENST00000368764:2	0.744602	6.35893	0.000969531	0.492295
ENST00000399799:26	0.834395	6.31447	0.00100381	0.492295
ENST00000494108:5	0.793237	6.29704	0.00101763	0.492295
ENST00000478462:1	0.592073	6.28764	0.00102517	0.492295
ENST00000352131:9	0.998552	6.28703	0.00102567	0.492295
ENST00000554715:5	0.673418	6.24969	0.0010563	0.492295
ENST00000537084:21	0.711143	6.24372	0.0010613	0.492295
ENST00000216492:6	0.640517	6.23579	0.00106798	0.492295
ENST00000419504:22	0.792077	6.23133	0.00107176	0.492295
ENST00000556769:7	0.694525	6.21403	0.00108655	0.492295
ENST00000513031:2	0.79271	6.20246	0.00109658	0.492295
ENST00000358015:10	0.556333	6.19002	0.00110748	0.492295
ENST00000256441:4	0.630245	6.18778	0.00110946	0.492295
ENST00000376740:4	0.630965	6.18417	0.00111266	0.492295
ENST00000377223:4	0.686117	6.18247	0.00111416	0.492295
ENST00000358136:3	1.49441	6.18156	0.00111497	0.492295
ENST00000463088:5	0.711127	6.16703	0.00112797	0.492295
ENST00000480623:5	0.665787	6.15584	0.0011381	0.492295
ENST00000370513:3	0.546295	6.1462	0.00114691	0.492295
ENST00000355824:4	1.06591	6.13567	0.00115662	0.492295
ENST00000380033:13	0.625985	6.13243	0.00115963	0.492295
ENST00000283351:17	0.56329	6.11675	0.00117432	0.492295
ENST00000366920:22	0.914015	6.11225	0.00117857	0.492295
ENST00000449213:3	0.660087	6.10698	0.00118358	0.492295
ENST00000368346:8	0.818437	6.08914	0.00120071	0.492295
ENST00000372447:3	0.690932	6.08785	0.00120196	0.492295
ENST00000378748:11	0.732095	6.07616	0.00121335	0.492295
ENST00000543648:2	1.01292	6.06563	0.00122371	0.492295
ENST00000483888:33	0.715367	6.03356	0.00125593	0.492295
ENST00000517339:24	0.801032	6.01664	0.00127333	0.492295
ENST00000568806:2	0.681468	6.01524	0.00127478	0.492295
ENST00000357482:6	0.97558	6.00559	0.00128484	0.492295
ENST00000318203:5	0.816135	6.00353	0.001287	0.492295
ENST00000040877:23	1.32549	6.00136	0.00128928	0.492295
ENST00000485572:10	0.802418	5.9978	0.00129303	0.492295
ENST00000456592:8	0.535122	5.98955	0.00130176	0.492295
ENST00000460822:8	0.561712	5.98871	0.00130265	0.492295
ENST00000176183:4	0.74818	5.98731	0.00130415	0.492295
ENST00000509732:2	0.70269	5.97679	0.00131541	0.492295
ENST00000433477:5	0.723988	5.97255	0.00131998	0.492295
ENST00000558157:14	0.953485	5.96798	0.00132493	0.492295
ENST00000533316:1	0.585078	5.96275	0.00133062	0.492295
ENST00000415178:51	0.56532	5.96149	0.001332	0.492295
ENST00000338608:6	0.728903	5.94081	0.0013548	0.492295
ENST00000467183:14	1.88019	5.93536	0.00136087	0.492295
ENST00000419479:5	0.66643	5.93452	0.00136182	0.492295
ENST00000481965:3	0.838465	5.93269	0.00136387	0.492295
ENST00000371936:3	1.01749	5.93248	0.0013641	0.492295
ENST00000357637:10	0.699987	5.92898	0.00136803	0.492295
ENST00000472433:2	0.637692	5.92646	0.00137087	0.492295
ENST00000466205:2	0.66933	5.91377	0.00138528	0.492295
ENST00000324219:10	0.711467	5.90797	0.00139192	0.492295
ENST00000421344:8	1.03492	5.90713	0.00139289	0.492295
ENST00000357563:6	0.55063	5.90168	0.00139918	0.492295
ENST00000497155:6	0.916937	5.89342	0.00140876	0.492295
ENST00000535095:9	0.602938	5.88883	0.00141412	0.492295
ENST00000478407:2	0.600195	5.88243	0.00142163	0.492295
ENST00000343450:8	1.16715	5.88089	0.00142344	0.492295
ENST00000450318:9	1.02264	5.86551	0.00144171	0.492295
ENST00000355221:2	0.873018	5.85138	0.00145872	0.492295
ENST00000414226:9	0.947195	5.83542	0.00147823	0.492295
ENST00000261517:56	0.831313	5.83482	0.00147897	0.492295
ENST00000565466:4	0.92562	5.83413	0.00147983	0.492295
ENST00000479605:2	0.94131	5.83256	0.00148175	0.492295
ENST00000409311:6	1.0275	5.80349	0.00151816	0.492295
ENST00000496254:14	0.868478	5.79992	0.00152271	0.492295
ENST00000263354:6	0.744507	5.7885	0.00153734	0.492295
ENST00000445230:2	0.655397	5.7857	0.00154095	0.492295
ENST00000536681:8	0.708222	5.78327	0.0015441	0.492295
ENST00000397881:2	0.603888	5.78212	0.00154559	0.492295
ENST00000334318:2	0.751772	5.77819	0.00155069	0.492295
ENST00000373750:5	0.573832	5.77188	0.00155893	0.492295
ENST00000546208:10	0.674065	5.77152	0.00155941	0.492295
ENST00000381007:7	1.31852	5.76994	0.00156147	0.492295
ENST00000412924:1	0.792057	5.76723	0.00156504	0.492295
ENST00000441391:8	0.59998	5.76219	0.00157169	0.492295
ENST00000261483:4	0.900015	5.76188	0.00157209	0.492295
ENST00000554752:9	0.794893	5.76117	0.00157303	0.492295
ENST00000531976:2	1.04919	5.75684	0.00157877	0.492295
ENST00000392858:1	0.76529	5.74446	0.00159532	0.492295
ENST00000536688:10	0.611225	5.74016	0.00160112	0.492295
ENST00000334810:19	0.721158	5.73712	0.00160523	0.492295
ENST00000374879:6	0.69806	5.73537	0.00160761	0.492295
ENST00000395911:7	0.563635	5.73182	0.00161242	0.492295
ENST00000378643:5	0.699492	5.71504	0.00163547	0.492295
ENST00000337006:8	0.546353	5.71175	0.00164002	0.492295
ENST00000463975:3	1.07092	5.71135	0.00164058	0.492295
ENST00000468286:4	0.590703	5.7071	0.0016465	0.492295
ENST00000370958:4	1.00563	5.69965	0.00165693	0.492295
ENST00000549625:6	0.901547	5.69694	0.00166074	0.492295
ENST00000466380:4	0.969985	5.68503	0.00167762	0.492295
ENST00000392045:4	0.799623	5.68461	0.00167822	0.492295
ENST00000389720:5	0.711	5.67854	0.00168689	0.492295
ENST00000309336:9	1.39932	5.65601	0.00171958	0.492295
ENST00000210060:8	0.514875	5.65554	0.00172026	0.492295
ENST00000522874:2	0.72812	5.65281	0.00172428	0.492295
ENST00000488149:25	0.876515	5.65276	0.00172436	0.492295
ENST00000422063:6	0.66068	5.65076	0.0017273	0.492295
ENST00000441077:2	0.511185	5.6479	0.00173152	0.492295
ENST00000394606:2	0.692662	5.64133	0.00174127	0.492295
ENST00000361923:21	0.957705	5.64015	0.00174303	0.492295
ENST00000415096:14	0.649323	5.6378	0.00174654	0.492295
ENST00000398841:4	0.699923	5.6356	0.00174981	0.492295
ENST00000278568:10	0.8618	5.63492	0.00175083	0.492295
ENST00000258538:9	0.584422	5.63397	0.00175225	0.492295
ENST00000447611:13	0.724392	5.61911	0.0017747	0.492295
ENST00000411829:12	0.817755	5.6129	0.00178418	0.492295
ENST00000369936:7	0.792758	5.6116	0.00178617	0.492295
ENST00000481266:6	1.27736	5.60881	0.00179044	0.492295
ENST00000228887:3	0.587027	5.60725	0.00179285	0.492295
ENST00000362063:1	0.564827	5.60608	0.00179464	0.492295
ENST00000419091:6	0.551523	5.60407	0.00179775	0.492295
ENST00000284031:2	0.604437	5.60166	0.00180147	0.492295
ENST00000428599:1	0.619325	5.60036	0.00180348	0.492295
ENST00000540823:7	0.52438	5.59642	0.0018096	0.492295
ENST00000418019:11	0.585345	5.58362	0.00182964	0.492295
ENST00000446688:7	1.22217	5.58224	0.00183182	0.492295
ENST00000247400:4	0.58068	5.57596	0.00184176	0.492295
ENST00000433384:4	0.623123	5.56555	0.00185837	0.492295
ENST00000315475:4	0.7913	5.56272	0.00186292	0.492295
ENST00000396676:7	1.15352	5.55838	0.00186991	0.492295
ENST00000284049:24	0.745687	5.54316	0.00189469	0.492295
ENST00000508066:12	0.67922	5.54278	0.00189531	0.492295
ENST00000479394:1	0.642972	5.53912	0.00190133	0.492295
ENST00000367585:2	1.20597	5.53695	0.00190491	0.492295
ENST00000269216:5	0.76906	5.53128	0.00191429	0.492295
ENST00000261584:10	0.819202	5.53062	0.00191539	0.492295
ENST00000373823:21	0.746157	5.5293	0.00191759	0.492295
ENST00000356644:7	0.578515	5.52491	0.00192491	0.492295
ENST00000231368:11	0.758607	5.52414	0.00192619	0.492295
ENST00000428532:12	0.788545	5.50816	0.00195313	0.492295
ENST00000490177:2	1.01199	5.50717	0.0019548	0.492295
ENST00000527613:14	1.00765	5.50435	0.00195961	0.492295
ENST00000398808:2	1.27452	5.49459	0.00197634	0.492295
ENST00000315796:7	0.497665	5.48674	0.0019899	0.492295
ENST00000379868:5	0.575788	5.48424	0.00199425	0.492295
ENST00000565644:3	0.694627	5.48	0.00200165	0.492295
ENST00000262464:61	0.65815	5.47276	0.00201435	0.492295
ENST00000554465:4	0.674862	5.47245	0.00201489	0.492295
ENST00000355725:17	0.610715	5.46726	0.00202406	0.492295
ENST00000537174:11	0.5484	5.46706	0.00202441	0.492295
ENST00000424848:6	0.777545	5.46626	0.00202584	0.492295
ENST00000472414:5	1.07589	5.46217	0.00203309	0.492295
ENST00000230901:15	0.796978	5.46059	0.00203591	0.492295
ENST00000427089:2	1.17175	5.45838	0.00203984	0.492295
ENST00000522083:3	0.822782	5.45574	0.00204457	0.492295
ENST00000283351:6	0.611645	5.45552	0.00204497	0.492295
ENST00000487813:3	0.572298	5.45156	0.00205208	0.492295
ENST00000508465:2	0.845935	5.45113	0.00205285	0.492295
ENST00000379120:9	0.686307	5.44714	0.00206003	0.492295
ENST00000519449:4	0.500695	5.4457	0.00206265	0.492295
ENST00000323798:16	0.621422	5.43769	0.00207719	0.492295
ENST00000464049:1	0.543778	5.42979	0.00209166	0.492295
ENST00000554792:5	0.775142	5.42621	0.00209826	0.492295
ENST00000371805:10	0.676652	5.42224	0.00210559	0.492295
ENST00000415740:4	0.741797	5.42214	0.00210579	0.492295
ENST00000473691:4	0.607818	5.42014	0.0021095	0.492295
ENST00000540043:8	0.942653	5.41824	0.00211303	0.492295
ENST00000317677:5	0.877877	5.39816	0.00215077	0.492295
ENST00000472232:2	0.493827	5.39305	0.00216048	0.492295
ENST00000370343:12	0.557582	5.39041	0.00216554	0.492295
ENST00000490188:2	0.861547	5.3901	0.00216613	0.492295
ENST00000495044:5	1.59365	5.37057	0.00220389	0.492295
ENST00000357566:1	0.60756	5.37032	0.00220439	0.492295
ENST00000541377:29	1.04575	5.36629	0.00221227	0.492295
ENST00000540905:5	0.534715	5.35832	0.00222796	0.492295
ENST00000434918:25	0.866635	5.35335	0.00223781	0.492295
ENST00000511439:4	0.89796	5.35072	0.00224304	0.492295
ENST00000264805:19	1.66281	5.34998	0.00224451	0.492295
ENST00000530457:10	0.813747	5.34933	0.00224583	0.492295
ENST00000465942:5	0.547063	5.34614	0.0022522	0.492295
ENST00000253159:23	0.608335	5.34497	0.00225454	0.492295
ENST00000158149:10	0.840045	5.33178	0.00228117	0.492295
ENST00000453024:13	0.864485	5.3308	0.00228315	0.492295
ENST00000314672:1	0.528523	5.32907	0.00228668	0.492295
ENST00000376485:2	1.5311	5.32863	0.00228757	0.492295
ENST00000542445:9	1.20028	5.31875	0.00230781	0.492295
ENST00000301843:9	0.522227	5.31733	0.00231073	0.492295
ENST00000494090:26	1.05619	5.31032	0.00232525	0.492295
ENST00000358951:20	1.15563	5.31	0.00232591	0.492295
ENST00000354831:21	0.496767	5.30829	0.00232946	0.492295
ENST00000475668:27	0.519012	5.30555	0.00233518	0.492295
ENST00000498211:3	0.564397	5.30422	0.00233795	0.492295
ENST00000405570:12	0.484607	5.30388	0.00233868	0.492295
ENST00000484946:2	0.54672	5.30276	0.00234101	0.492295
ENST00000352171:25	0.500698	5.29066	0.00236651	0.492295
ENST00000559236:2	0.536112	5.2892	0.0023696	0.492295
ENST00000525967:13	0.865262	5.28781	0.00237256	0.492295
ENST00000378128:6	0.666102	5.28687	0.00237454	0.492295
ENST00000525964:27	0.685503	5.27928	0.00239077	0.492295
ENST00000565435:3	1.04908	5.2714	0.00240774	0.492295
ENST00000330236:2	0.582987	5.27014	0.00241046	0.492295
ENST00000361731:2	0.51654	5.26227	0.00242756	0.492295
ENST00000264436:15	0.947012	5.26161	0.00242902	0.492295
ENST00000339368:4	0.86133	5.25999	0.00243257	0.492295
ENST00000488286:7	1.04011	5.25832	0.00243621	0.492295
ENST00000427231:78	0.508665	5.25755	0.00243789	0.492295
ENST00000470781:10	0.66513	5.25737	0.0024383	0.492295
ENST00000275169:1	0.594065	5.25402	0.00244567	0.492295
ENST00000380746:18	0.51663	5.24651	0.00246225	0.492295
ENST00000453658:13	0.614605	5.24042	0.0024758	0.492295
ENST00000280333:45	0.707535	5.23917	0.0024786	0.492295
ENST00000426778:10	0.769937	5.22969	0.00249991	0.492295
ENST00000428397:1	0.683902	5.22864	0.00250227	0.492295
ENST00000536756:4	0.532	5.22518	0.0025101	0.492295
ENST00000262713:1	0.552112	5.22469	0.00251122	0.492295
ENST00000299240:20	0.969995	5.22074	0.0025202	0.492295
ENST00000530044:2	0.636793	5.22031	0.00252119	0.492295
ENST00000478573:4	1.08498	5.21712	0.00252846	0.492295
ENST00000394060:3	0.61265	5.21655	0.00252978	0.492295
ENST00000369751:24	0.472747	5.21624	0.00253047	0.492295
ENST00000457905:14	0.508288	5.21621	0.00253056	0.492295
ENST00000198765:9	0.990755	5.21199	0.00254025	0.492295
ENST00000565267:11	0.56998	5.20964	0.00254564	0.492295
ENST00000243346:3	0.720397	5.20716	0.00255138	0.492295
ENST00000420906:9	0.59825	5.20676	0.0025523	0.492295
ENST00000263956:16	0.51973	5.20434	0.00255791	0.492295
ENST00000376704:3	0.83757	5.19902	0.00257025	0.492295
ENST00000549049:5	0.825605	5.19782	0.00257306	0.492295
ENST00000348335:4	0.709662	5.19364	0.00258284	0.492295
ENST00000415485:19	1.0211	5.18994	0.00259153	0.492295
ENST00000446172:3	0.689655	5.18902	0.0025937	0.492295
ENST00000301336:8	0.649735	5.18876	0.00259432	0.492295
ENST00000540216:7	0.48841	5.18857	0.00259475	0.492295
ENST00000404816:27	0.491892	5.1883	0.00259539	0.492295
ENST00000379028:11	0.880517	5.18781	0.00259655	0.492295
ENST00000490566:5	0.773412	5.18609	0.00260061	0.492295
ENST00000469649:1	0.521253	5.18378	0.00260608	0.492295
ENST00000310132:14	0.456042	5.18201	0.00261027	0.492295
ENST00000379587:15	0.52268	5.18121	0.00261217	0.492295
ENST00000491647:1	0.589112	5.18002	0.00261499	0.492295
ENST00000262539:17	0.493785	5.17867	0.00261821	0.492295
ENST00000013125:29	0.718927	5.17691	0.00262239	0.492295
ENST00000558768:20	0.590202	5.16727	0.00264553	0.492295
ENST00000374864:13	0.551638	5.16568	0.00264936	0.492295
ENST00000267163:15	1.3791	5.15826	0.00266734	0.492295
ENST00000487556:5	1.37884	5.15663	0.00267131	0.492295
ENST00000404424:2	0.59098	5.15623	0.00267228	0.492295
ENST00000534881:11	0.598777	5.1551	0.00267503	0.492295
ENST00000481242:7	0.574495	5.15429	0.00267701	0.492295
ENST00000372262:11	0.522635	5.15373	0.00267839	0.492295
ENST00000503588:3	0.66496	5.1466	0.00269586	0.492295
ENST00000398129:10	0.671928	5.14581	0.00269782	0.492295
ENST00000380249:14	1.43946	5.14315	0.00270438	0.492295
ENST00000082259:9	0.482072	5.14212	0.00270692	0.492295
ENST00000403890:6	0.517027	5.13994	0.00271232	0.492295
ENST00000507766:1	1.58794	5.13942	0.00271362	0.492295
ENST00000261483:15	0.522512	5.13878	0.00271522	0.492295
ENST00000439966:13	1.83881	5.13863	0.00271558	0.492295
ENST00000229729:17	1.69663	5.13349	0.00272838	0.492295
ENST00000354273:10	0.61098	5.13036	0.0027362	0.492295
ENST00000383771:11	0.551117	5.12933	0.00273879	0.492295
ENST00000484604:1	0.674225	5.12693	0.00274482	0.492295
ENST00000294600:5	0.82081	5.12395	0.00275231	0.492295
ENST00000570085:5	1.23452	5.12208	0.00275703	0.492295
ENST00000339497:5	0.923475	5.122	0.00275723	0.492295
ENST00000321370:23	0.693808	5.12189	0.00275752	0.492295
ENST00000446688:8	0.91161	5.11351	0.00277879	0.492295
ENST00000356081:2	0.822342	5.10699	0.00279547	0.492295
ENST00000392332:13	0.871637	5.101	0.00281091	0.492295
ENST00000522072:9	0.753005	5.10066	0.00281179	0.492295
ENST00000560792:5	0.977875	5.09918	0.00281562	0.492295
ENST00000421317:7	0.705727	5.09851	0.00281735	0.492295
ENST00000547372:15	0.647325	5.09409	0.00282882	0.492295
ENST00000402924:9	0.937692	5.08762	0.00284571	0.492295
ENST00000356083:43	0.538575	5.08314	0.00285748	0.492295
ENST00000535254:13	0.527405	5.08136	0.00286218	0.492295
ENST00000377540:6	0.723862	5.07894	0.00286858	0.492295
ENST00000460072:1	0.706015	5.07023	0.00289171	0.492295
ENST00000265382:11	0.547645	5.06693	0.00290053	0.492295
ENST00000426726:2	0.515748	5.06667	0.00290122	0.492295
ENST00000539476:8	0.503177	5.06242	0.00291264	0.492295
ENST00000508466:10	0.532855	5.06155	0.002915	0.492295
ENST00000517926:2	0.722762	5.05254	0.00293938	0.492295
ENST00000357321:2	0.575057	5.0443	0.00296189	0.492295
ENST00000478777:7	0.84989	5.04427	0.00296196	0.492295
ENST00000268130:5	0.561202	5.04078	0.00297157	0.492295
ENST00000486040:3	0.595945	5.03587	0.00298513	0.492295
ENST00000375750:4	0.716625	5.03584	0.0029852	0.492295
ENST00000503201:9	0.777523	5.03561	0.00298584	0.492295
ENST00000243903:7	0.478695	5.03505	0.00298738	0.492295
ENST00000539526:9	0.582767	5.03155	0.00299711	0.492295
ENST00000400105:15	1.12	5.02023	0.0030288	0.492295
ENST00000472428:2	0.821427	5.01352	0.00304775	0.492295
ENST00000504706:2	0.460303	5.01157	0.00305328	0.492295
ENST00000259791:1	0.546998	5.00478	0.00307265	0.492295
ENST00000379568:5	0.533002	5.00314	0.00307734	0.492295
ENST00000455558:6	1.03299	5.00301	0.0030777	0.492295
ENST00000444139:4	0.584097	5.00067	0.00308444	0.492295
ENST00000527141:2	0.922182	4.99908	0.00308899	0.492295
ENST00000323441:11	0.654575	4.99666	0.00309598	0.492295
ENST00000334636:5	0.602045	4.99622	0.00309725	0.492295
ENST00000461319:2	1.1347	4.99504	0.00310065	0.492295
ENST00000265872:16	0.505678	4.99447	0.00310232	0.492295
ENST00000544853:4	0.645153	4.9904	0.00311412	0.492295
ENST00000452150:5	1.67381	4.99011	0.00311496	0.492295
ENST00000474225:3	0.523937	4.99	0.00311528	0.492295
ENST00000380737:9	0.533065	4.98964	0.00311634	0.492295
ENST00000443617:22	0.511417	4.98359	0.00313397	0.492295
ENST00000389044:32	0.68847	4.98137	0.00314049	0.492295
ENST00000453764:8	0.551867	4.97911	0.00314713	0.492295
ENST00000418390:2	0.7319	4.97605	0.00315613	0.492295
ENST00000433067:5	0.547947	4.97413	0.00316182	0.492295
ENST00000310775:35	0.77958	4.97206	0.00316794	0.492295
ENST00000503230:10	0.645115	4.97126	0.00317031	0.492295
ENST00000377974:11	0.745255	4.97015	0.00317361	0.492295
ENST00000475668:71	0.933715	4.96989	0.00317439	0.492295
ENST00000243662:2	0.810497	4.96935	0.00317599	0.492295
ENST00000477308:3	0.810407	4.96906	0.00317684	0.492295
ENST00000444746:27	0.552802	4.96215	0.00319749	0.492295
ENST00000540246:3	0.496362	4.95582	0.00321651	0.492295
ENST00000371477:7	0.817392	4.95548	0.00321753	0.492295
ENST00000381992:12	0.51723	4.95272	0.00322588	0.492295
ENST00000461774:3	0.497155	4.95166	0.00322908	0.492295
ENST00000316856:5	0.515088	4.95033	0.00323311	0.492295
ENST00000369143:4	1.50213	4.94983	0.00323464	0.492295
ENST00000372368:1	0.550322	4.94786	0.00324061	0.492295
ENST00000514154:5	0.719785	4.94438	0.00325124	0.492295
ENST00000317147:7	0.65439	4.94255	0.00325681	0.492295
ENST00000314823:2	0.652035	4.93519	0.00327945	0.492295
ENST00000423176:1	0.60137	4.92577	0.00330864	0.492295
ENST00000300417:15	1.12707	4.92537	0.00330989	0.492295
ENST00000454368:1	0.78469	4.92152	0.00332192	0.492295
ENST00000522394:2	0.489585	4.92004	0.00332653	0.492295
ENST00000432910:4	0.460502	4.91755	0.00333435	0.492295
ENST00000417413:2	0.489362	4.91614	0.00333878	0.492295
ENST00000367591:9	0.634393	4.91537	0.0033412	0.492295
ENST00000302945:2	0.501522	4.91192	0.0033521	0.492295
ENST00000269703:4	0.471742	4.91038	0.00335699	0.492295
ENST00000523170:2	0.591387	4.9093	0.0033604	0.492295
ENST00000336332:3	1.20182	4.90681	0.00336832	0.492295
ENST00000544784:7	0.805052	4.90259	0.00338178	0.492295
ENST00000398208:3	0.923897	4.9015	0.00338526	0.492295
ENST00000533349:4	0.93792	4.8996	0.00339135	0.492295
ENST00000263754:3	0.6094	4.8977	0.00339742	0.492295
ENST00000304076:8	0.743297	4.89717	0.00339912	0.492295
ENST00000437104:1	0.459102	4.89657	0.00340105	0.492295
ENST00000331835:5	0.704977	4.89468	0.00340714	0.492295
ENST00000378715:7	0.93652	4.89296	0.0034127	0.492295
ENST00000475443:2	0.579082	4.89061	0.0034203	0.492295
ENST00000361790:1	1.59647	4.88607	0.00343501	0.492295
ENST00000394886:8	0.7443	4.8847	0.00343949	0.492295
ENST00000399054:6	1.13037	4.86962	0.00348902	0.492295
ENST00000420632:9	0.672095	4.86908	0.00349081	0.492295
ENST00000460073:2	0.569418	4.86641	0.00349964	0.492295
ENST00000435252:2	0.46551	4.8649	0.00350468	0.492295
ENST00000513525:3	1.02502	4.86347	0.00350942	0.492295
ENST00000378722:4	0.860565	4.86314	0.00351053	0.492295
ENST00000370513:19	0.65489	4.85751	0.00352936	0.492295
ENST00000535650:11	0.657492	4.85541	0.00353643	0.492295
ENST00000394821:14	0.631833	4.85515	0.00353728	0.492295
ENST00000490696:1	0.498002	4.85473	0.00353872	0.492295
ENST00000515201:6	0.583873	4.85429	0.00354021	0.492295
ENST00000319380:7	0.796055	4.85131	0.00355023	0.492295
ENST00000395841:2	0.481907	4.84964	0.00355589	0.492295
ENST00000296028:3	0.457175	4.84713	0.00356441	0.492295
ENST00000549379:5	0.823425	4.84222	0.00358112	0.492295
ENST00000331768:4	0.84997	4.83968	0.00358977	0.492295
ENST00000380314:14	0.853343	4.83537	0.00360454	0.492295
ENST00000532132:11	0.500235	4.83172	0.00361712	0.492295
ENST00000264825:9	1.33169	4.83049	0.00362137	0.492295
ENST00000352171:17	1.36627	4.82965	0.00362427	0.492295
ENST00000366976:4	0.492182	4.82694	0.00363369	0.492295
ENST00000441946:7	0.461445	4.82629	0.00363593	0.492295
ENST00000368033:5	0.62891	4.8245	0.00364214	0.492295
ENST00000553750:1	1.20707	4.82334	0.00364619	0.492295
ENST00000512636:8	0.50313	4.8227	0.00364841	0.492295
ENST00000225308:3	0.558025	4.82146	0.00365274	0.492295
ENST00000361477:21	0.689055	4.81979	0.00365858	0.492295
ENST00000548465:2	0.498922	4.81965	0.00365905	0.492295
ENST00000557332:9	0.662797	4.81739	0.00366698	0.492295
ENST00000368305:2	1.16069	4.81487	0.00367581	0.492295
ENST00000373584:3	0.437982	4.81423	0.00367807	0.492295
ENST00000542339:4	0.426272	4.81221	0.00368517	0.492295
ENST00000423760:10	0.484955	4.81003	0.00369288	0.492295
ENST00000536701:6	1.08134	4.8067	0.00370468	0.492295
ENST00000532742:2	0.574415	4.79889	0.00373251	0.492295
ENST00000353578:10	0.592722	4.79724	0.00373841	0.492295
ENST00000466241:1	0.424212	4.79709	0.00373894	0.492295
ENST00000480606:4	0.497885	4.79694	0.00373949	0.492295
ENST00000366714:2	0.491607	4.79138	0.00375947	0.492295
ENST00000279477:6	0.624112	4.78622	0.00377813	0.492295
ENST00000538777:4	0.544415	4.7793	0.00380332	0.492295
ENST00000540851:4	0.569605	4.77614	0.00381489	0.492295
ENST00000371569:1	0.968245	4.77596	0.00381558	0.492295
ENST00000459737:4	0.752072	4.77517	0.00381846	0.492295
ENST00000532259:5	0.573117	4.77481	0.00381979	0.492295
ENST00000465020:4	0.68603	4.77474	0.00382003	0.492295
ENST00000309071:11	1.16158	4.76861	0.00384264	0.492295
ENST00000557018:4	0.473072	4.76672	0.00384962	0.492295
ENST00000475675:4	0.487562	4.76655	0.00385027	0.492295
ENST00000498077:19	0.781027	4.7639	0.00386011	0.492295
ENST00000301391:4	0.649325	4.76231	0.00386601	0.492295
ENST00000260508:12	0.835285	4.7621	0.00386682	0.492295
ENST00000396559:12	0.435422	4.76136	0.00386955	0.492295
ENST00000426588:10	0.529297	4.76133	0.00386968	0.492295
ENST00000522660:1	0.63278	4.75878	0.00387918	0.492295
ENST00000447540:24	0.62463	4.75673	0.00388688	0.492295
ENST00000348616:5	0.51031	4.75412	0.00389666	0.492295
ENST00000219070:4	0.58357	4.7517	0.00390577	0.492295
ENST00000537071:2	0.696525	4.75053	0.0039102	0.492295
ENST00000281513:18	0.972752	4.7451	0.00393074	0.492295
ENST00000402938:7	0.519055	4.7417	0.00394365	0.492295
ENST00000471069:4	0.45336	4.74049	0.00394827	0.492295
ENST00000303372:8	0.63911	4.73925	0.00395299	0.492295
ENST00000381165:3	0.515585	4.73779	0.00395858	0.492295
ENST00000265062:5	0.878345	4.73713	0.00396113	0.492295
ENST00000554439:2	0.513212	4.737	0.00396162	0.492295
ENST00000543390:9	0.592812	4.7367	0.00396274	0.492295
ENST00000460490:3	0.4462	4.73588	0.0039659	0.492295
ENST00000262352:8	0.971745	4.73435	0.00397178	0.492295
ENST00000337679:3	0.816632	4.7333	0.00397582	0.492295
ENST00000475937:1	0.471937	4.73223	0.00397994	0.492295
ENST00000430153:7	1.07688	4.73112	0.00398421	0.492295
ENST00000336112:12	0.86055	4.72967	0.00398982	0.492295
ENST00000075503:8	0.628205	4.7288	0.00399317	0.492295
ENST00000443236:19	0.659427	4.72848	0.00399441	0.492295
ENST00000419286:2	0.561262	4.7283	0.0039951	0.492295
ENST00000485566:4	0.800725	4.72485	0.00400845	0.492295
ENST00000355758:6	0.74606	4.72454	0.00400968	0.492295
ENST00000372901:44	1.83294	4.72446	0.00400997	0.492295
ENST00000342905:6	1.45532	4.72174	0.00402056	0.492295
ENST00000399918:3	0.426642	4.72138	0.00402198	0.492295
ENST00000303965:25	0.774943	4.72137	0.00402201	0.492295
ENST00000392238:8	0.45802	4.70892	0.00407086	0.492295
ENST00000401475:11	0.6312	4.70789	0.00407492	0.492295
ENST00000361354:18	0.919112	4.70634	0.00408106	0.492295
ENST00000487128:11	0.680802	4.70516	0.00408575	0.492295
ENST00000426248:22	0.564072	4.70133	0.00410098	0.492295
ENST00000369294:3	0.601785	4.6983	0.00411306	0.492295
ENST00000544933:3	0.592542	4.69644	0.00412049	0.492295
ENST00000450465:4	0.79104	4.69639	0.00412072	0.492295
ENST00000443617:74	0.760497	4.68967	0.00414773	0.492295
ENST00000482151:1	0.73436	4.68675	0.00415953	0.492295
ENST00000540418:6	0.958923	4.68366	0.00417205	0.492295
ENST00000524114:5	0.880587	4.68218	0.00417811	0.492295
ENST00000294649:5	0.627848	4.682	0.00417883	0.492295
ENST00000395898:10	1.26783	4.68179	0.00417968	0.492295
ENST00000372899:36	1.41184	4.67946	0.00418918	0.492295
ENST00000011700:2	0.587655	4.67798	0.00419522	0.492295
ENST00000546624:1	0.660177	4.6778	0.00419598	0.492295
ENST00000244769:6	0.694445	4.67551	0.00420533	0.492295
ENST00000378697:6	0.61345	4.67124	0.00422291	0.492295
ENST00000525781:7	0.538685	4.67086	0.00422445	0.492295
ENST00000553369:5	0.450982	4.66759	0.00423797	0.492295
ENST00000493041:3	0.74635	4.66477	0.00424965	0.492295
ENST00000375247:40	0.70517	4.65813	0.00427729	0.492295
ENST00000367472:10	0.488785	4.65628	0.00428505	0.492295
ENST00000473341:1	0.444895	4.65508	0.00429007	0.492295
ENST00000379965:6	0.700703	4.65477	0.00429139	0.492295
ENST00000474606:5	0.512935	4.6542	0.00429378	0.492295
ENST00000471652:7	0.63017	4.65195	0.00430322	0.492295
ENST00000551079:2	0.885153	4.65135	0.00430576	0.492295
ENST00000473795:3	0.987282	4.6485	0.00431778	0.492295
ENST00000382850:8	0.72054	4.64772	0.0043211	0.492295
ENST00000292140:16	0.415733	4.64446	0.0043349	0.492295
ENST00000341105:6	0.967057	4.64157	0.00434718	0.492295
ENST00000280612:3	0.51308	4.64062	0.00435123	0.492295
ENST00000237612:8	1.19463	4.63674	0.00436782	0.492295
ENST00000381989:17	0.42975	4.63487	0.00437582	0.492295
ENST00000433566:10	0.407465	4.63436	0.00437804	0.492295
ENST00000415511:2	0.524765	4.63167	0.00438958	0.492295
ENST00000481518:6	0.53136	4.62914	0.00440049	0.492295
ENST00000300650:2	0.423528	4.62853	0.00440312	0.492295
ENST00000393308:2	0.45872	4.62746	0.00440777	0.492295
ENST00000444746:8	0.59992	4.62389	0.00442326	0.492295
ENST00000446688:9	0.856797	4.62023	0.00443919	0.492295
ENST00000392257:4	0.651775	4.61946	0.00444255	0.492295
ENST00000480886:3	0.524482	4.61944	0.00444261	0.492295
ENST00000528744:2	0.507062	4.61871	0.0044458	0.492295
ENST00000479598:4	0.439052	4.61627	0.00445652	0.492295
ENST00000250366:5	0.573952	4.61556	0.00445959	0.492295
ENST00000260630:3	0.405622	4.61442	0.00446462	0.492295
ENST00000547986:3	0.522473	4.61404	0.00446629	0.492295
ENST00000467529:4	0.764815	4.61218	0.00447445	0.492295
ENST00000395896:49	0.4719	4.60895	0.00448869	0.492295
ENST00000530704:2	0.963017	4.60784	0.00449359	0.492295
ENST00000543645:9	0.440933	4.60756	0.00449487	0.492295
ENST00000217800:7	1.04042	4.60546	0.00450414	0.492295
ENST00000416189:1	0.668368	4.60444	0.0045087	0.492295
ENST00000264705:10	0.82975	4.60402	0.00451054	0.492295
ENST00000427159:8	0.486107	4.60222	0.00451857	0.492295
ENST00000437150:8	0.616315	4.60178	0.00452052	0.492295
ENST00000244426:9	0.584	4.59993	0.00452878	0.492295
ENST00000354417:3	0.497345	4.59985	0.00452913	0.492295
ENST00000281772:9	0.821425	4.5998	0.00452936	0.492295
ENST00000565502:3	0.51778	4.59943	0.00453099	0.492295
ENST00000340989:17	0.660005	4.59939	0.00453116	0.492295
ENST00000525141:1	0.85727	4.59903	0.0045328	0.492295
ENST00000515759:10	1.15966	4.59667	0.00454336	0.492295
ENST00000447614:8	0.582105	4.5954	0.00454902	0.492295
ENST00000547101:6	0.590935	4.59445	0.00455329	0.492295
ENST00000348141:3	0.6416	4.5937	0.00455668	0.492295
ENST00000450617:11	0.98337	4.59364	0.00455693	0.492295
ENST00000222139:8	0.663377	4.59244	0.00456234	0.492295
ENST00000490873:6	0.453737	4.59082	0.00456963	0.492295
ENST00000369903:3	0.625045	4.59067	0.00457031	0.492295
ENST00000444181:3	0.457732	4.5902	0.00457245	0.492295
ENST00000335387:3	0.456625	4.58997	0.00457349	0.492295
ENST00000423861:6	0.421347	4.58912	0.00457731	0.492295
ENST00000430906:8	0.69133	4.58634	0.00458988	0.492295
ENST00000206765:15	0.608345	4.58579	0.00459237	0.492295
ENST00000342981:7	0.902852	4.58255	0.00460712	0.492295
ENST00000429687:13	0.457987	4.57106	0.00465976	0.492295
ENST00000397736:6	0.52993	4.57094	0.0046603	0.492295
ENST00000420166:3	0.602722	4.56983	0.00466543	0.492295
ENST00000301773:9	0.693557	4.56911	0.00466875	0.492295
ENST00000508895:5	0.495197	4.56685	0.00467918	0.492295
ENST00000318522:12	0.51832	4.56612	0.0046826	0.492295
ENST00000345102:2	0.881997	4.56593	0.00468348	0.492295
ENST00000496149:4	0.933105	4.56206	0.00470145	0.492295
ENST00000382564:6	1.01778	4.5587	0.00471715	0.492295
ENST00000354747:7	0.760615	4.5582	0.00471945	0.492295
ENST00000392320:9	0.406345	4.55606	0.00472951	0.492295
ENST00000263636:10	0.477112	4.55404	0.00473898	0.492295
ENST00000378164:6	1.1326	4.55345	0.00474173	0.492295
ENST00000538611:3	0.489802	4.5525	0.00474622	0.492295
ENST00000487883:2	0.618962	4.54707	0.00477188	0.492295
ENST00000423554:8	0.587965	4.5446	0.00478359	0.492295
ENST00000326080:6	0.6462	4.54281	0.0047921	0.492295
ENST00000557381:27	0.6217	4.53841	0.0048131	0.492295
ENST00000305494:14	0.524405	4.53357	0.00483635	0.492295
ENST00000443751:3	0.671895	4.53141	0.00484674	0.492295
ENST00000533801:14	0.442165	4.53016	0.00485279	0.492295
ENST00000468874:1	0.5107	4.52972	0.00485488	0.492295
ENST00000308736:2	0.89662	4.52834	0.00486157	0.492295
ENST00000367350:19	0.48291	4.525	0.00487774	0.492295
ENST00000490210:6	0.503425	4.52326	0.00488624	0.492295
ENST00000261867:6	0.85189	4.52064	0.00489899	0.492295
ENST00000421794:4	0.700335	4.52018	0.00490123	0.492295
ENST00000452837:7	0.56828	4.51935	0.00490528	0.492295
ENST00000361937:4	1.56322	4.51771	0.00491333	0.492295
ENST00000331410:5	0.515122	4.51651	0.00491919	0.492295
ENST00000296129:2	0.795045	4.51617	0.00492086	0.492295
ENST00000361689:10	1.49096	4.51586	0.00492239	0.492295
ENST00000465794:2	0.425645	4.51486	0.00492729	0.492295
ENST00000481751:2	0.51491	4.51302	0.00493637	0.492295
ENST00000333577:2	0.859372	4.50847	0.00495883	0.492295
ENST00000419278:5	0.455645	4.50786	0.00496185	0.492295
ENST00000542526:15	0.68241	4.50101	0.00499593	0.492295
ENST00000509667:2	0.604537	4.49723	0.00501482	0.492295
ENST00000319481:22	0.688322	4.49689	0.00501653	0.492295
ENST00000476978:2	0.796032	4.49419	0.00503009	0.492295
ENST00000429635:3	0.576052	4.49056	0.0050484	0.492295
ENST00000434583:9	1.31172	4.4834	0.00508473	0.492295
ENST00000278612:15	0.46097	4.48179	0.00509295	0.492295
ENST00000475265:3	0.454572	4.47953	0.00510448	0.492295
ENST00000404251:10	1.36078	4.4795	0.00510462	0.492295
ENST00000541133:5	0.73525	4.4787	0.00510875	0.492295
ENST00000528273:1	1.40458	4.47729	0.00511596	0.492295
ENST00000511939:17	0.644335	4.47587	0.00512323	0.492295
ENST00000521480:2	0.553945	4.47011	0.00515293	0.492295
ENST00000455466:2	0.659017	4.46778	0.00516501	0.492295
ENST00000415402:8	0.607585	4.4673	0.00516753	0.492295
ENST00000549944:7	0.916352	4.46712	0.00516846	0.492295
ENST00000312106:12	0.478095	4.46648	0.00517178	0.492295
ENST00000369556:2	0.45496	4.46574	0.00517561	0.492295
ENST00000367429:13	0.814085	4.46564	0.00517614	0.492295
ENST00000524898:2	0.876968	4.46309	0.00518943	0.492295
ENST00000538066:16	0.60385	4.46145	0.00519798	0.492295
ENST00000378616:2	0.784412	4.45911	0.00521018	0.492295
ENST00000381568:7	1.1265	4.45851	0.00521334	0.492295
ENST00000366756:3	1.15094	4.45794	0.00521635	0.492295
ENST00000405383:4	0.43286	4.4552	0.00523072	0.492295
ENST00000426496:9	0.866487	4.45483	0.00523268	0.492295
ENST00000398341:11	0.657477	4.45467	0.00523352	0.492295
ENST00000556626:19	0.595467	4.45381	0.00523804	0.492295
ENST00000402569:3	0.524795	4.4527	0.0052439	0.492295
ENST00000263962:3	0.492727	4.45062	0.00525489	0.492295
ENST00000434200:1	0.498962	4.45015	0.00525736	0.492295
ENST00000336566:8	0.52785	4.44984	0.00525903	0.492295
ENST00000337318:3	0.494517	4.44842	0.00526655	0.492295
ENST00000300057:2	0.8126	4.44715	0.00527329	0.492295
ENST00000261667:10	0.460265	4.44689	0.00527465	0.492295
ENST00000542979:6	0.679742	4.44683	0.00527497	0.492295
ENST00000369039:17	0.531532	4.44525	0.00528338	0.492295
ENST00000202816:5	0.493248	4.44454	0.00528717	0.492295
ENST00000334186:8	0.455217	4.4422	0.00529961	0.492295
ENST00000348925:2	1.07688	4.44187	0.00530139	0.492295
ENST00000360385:2	0.658452	4.44049	0.00530879	0.492295
ENST00000312655:3	0.397282	4.43968	0.00531312	0.492295
ENST00000275053:19	0.42337	4.43761	0.00532423	0.492295
ENST00000299297:3	0.522445	4.43539	0.00533617	0.492295
ENST00000430930:28	0.457442	4.43067	0.00536164	0.492295
ENST00000541549:8	0.812207	4.43058	0.00536212	0.492295
ENST00000222803:4	0.571815	4.42845	0.00537366	0.492295
ENST00000409586:7	0.426992	4.42837	0.00537406	0.492295
ENST00000523212:3	0.554553	4.42754	0.00537861	0.492295
ENST00000409868:31	0.505273	4.42467	0.00539422	0.492295
ENST00000375955:13	0.431305	4.42074	0.00541566	0.492295
ENST00000474859:4	0.60694	4.4207	0.00541588	0.492295
ENST00000457913:12	0.513288	4.41789	0.00543131	0.492295
ENST00000523582:17	0.52201	4.4177	0.00543235	0.492295
ENST00000513245:4	1.30629	4.41661	0.00543834	0.492295
ENST00000254821:3	0.47666	4.41606	0.00544133	0.492295
ENST00000416445:9	0.645678	4.41599	0.00544176	0.492295
ENST00000487200:7	0.748885	4.41518	0.00544618	0.492295
ENST00000550735:14	0.737217	4.41496	0.00544741	0.492295
ENST00000349456:2	0.416135	4.41358	0.00545505	0.492295
ENST00000415570:7	1.09702	4.41323	0.00545695	0.492295
ENST00000395211:6	1.56432	4.41295	0.0054585	0.492295
ENST00000372410:4	0.609347	4.41267	0.00546003	0.492295
ENST00000392708:18	0.495347	4.41265	0.00546017	0.492295
ENST00000237612:5	0.65175	4.41218	0.00546276	0.492295
ENST00000346432:5	0.904645	4.40893	0.00548075	0.492295
ENST00000444971:3	0.681157	4.40831	0.00548422	0.492295
ENST00000464661:4	0.66771	4.40628	0.0054955	0.492295
ENST00000510985:12	0.484467	4.40284	0.00551465	0.492295
ENST00000334859:3	0.441367	4.40261	0.00551597	0.492295
ENST00000374512:10	0.998477	4.40091	0.00552548	0.492295
ENST00000521134:14	0.78588	4.40046	0.00552799	0.492295
ENST00000536649:5	0.512905	4.3939	0.00556491	0.492295
ENST00000557704:7	0.43549	4.38545	0.00561284	0.492295
ENST00000303375:27	1.17561	4.38163	0.00563465	0.492295
ENST00000299045:9	0.719955	4.38147	0.00563558	0.492295
ENST00000223642:40	1.02954	4.37976	0.0056454	0.492295
ENST00000497286:7	0.512018	4.37643	0.00566455	0.492295
ENST00000307602:19	1.77279	4.37505	0.00567248	0.492295
ENST00000545132:6	0.469865	4.374	0.00567858	0.492295
ENST00000446066:9	0.52929	4.37367	0.00568049	0.492295
ENST00000389722:16	0.69839	4.37274	0.00568584	0.492295
ENST00000371189:5	0.784377	4.37185	0.00569101	0.492295
ENST00000432185:5	0.87439	4.37172	0.00569176	0.492295
ENST00000482755:2	0.83392	4.37056	0.00569845	0.492295
ENST00000262738:27	0.6707	4.36965	0.00570372	0.492295
ENST00000456735:9	0.45572	4.36906	0.00570718	0.492295
ENST00000521356:4	0.44086	4.36886	0.00570833	0.492295
ENST00000412096:5	0.578877	4.36707	0.00571873	0.492295
ENST00000379826:7	0.721425	4.36644	0.0057224	0.492295
ENST00000361078:14	0.542682	4.36467	0.00573273	0.492295
ENST00000299697:1	0.717633	4.36291	0.00574307	0.492295
ENST00000358552:8	0.849967	4.36289	0.00574319	0.492295
ENST00000392717:8	0.422737	4.36043	0.00575756	0.492295
ENST00000379939:34	0.625295	4.35413	0.00579467	0.492295
ENST00000447558:1	0.772547	4.35341	0.00579895	0.492295
ENST00000521797:3	0.54729	4.35233	0.00580537	0.492295
ENST00000367079:8	0.422783	4.35189	0.00580797	0.492295
ENST00000526995:6	0.504687	4.35097	0.00581341	0.492295
ENST00000485027:14	0.418478	4.34818	0.00582999	0.492295
ENST00000378640:38	0.85284	4.34817	0.00583002	0.492295
ENST00000451779:5	0.449825	4.34623	0.00584158	0.492295
ENST00000510627:1	0.709132	4.34453	0.00585175	0.492295
ENST00000483593:5	0.411417	4.34377	0.00585634	0.492295
ENST00000537081:8	0.893417	4.3422	0.00586572	0.492295
ENST00000356592:4	0.774852	4.34064	0.00587505	0.492295
ENST00000474314:4	0.417597	4.33949	0.00588197	0.492295
ENST00000534548:9	0.513482	4.33823	0.00588956	0.492295
ENST00000527645:4	0.488455	4.33666	0.00589903	0.492295
ENST00000257931:20	0.447537	4.33604	0.00590279	0.492295
ENST00000251108:3	0.61352	4.33499	0.00590915	0.492295
ENST00000304195:14	0.804097	4.33494	0.00590943	0.492295
ENST00000457679:19	0.501775	4.33302	0.00592102	0.492295
ENST00000489740:2	0.70208	4.33269	0.00592304	0.492295
ENST00000253814:5	0.487337	4.33192	0.0059277	0.492295
ENST00000518211:4	0.594855	4.33177	0.00592862	0.492295
ENST00000470902:4	0.711607	4.33087	0.0059341	0.492295
ENST00000392465:2	0.779947	4.33023	0.00593796	0.492295
ENST00000490319:2	0.395017	4.32959	0.00594189	0.492295
ENST00000395886:6	0.460975	4.32897	0.00594564	0.492295
ENST00000415039:13	0.664183	4.32864	0.00594768	0.492295
ENST00000469075:15	0.78182	4.32734	0.00595557	0.492295
ENST00000263441:11	0.402052	4.32618	0.00596265	0.492295
ENST00000475867:3	0.46914	4.32514	0.00596901	0.492295
ENST00000512575:2	0.981285	4.3192	0.00600544	0.492295
ENST00000266542:6	0.63923	4.3192	0.00600546	0.492295
ENST00000357604:10	0.66586	4.31829	0.00601107	0.492295
ENST00000557731:2	0.742505	4.31717	0.00601801	0.492295
ENST00000421748:6	0.84199	4.31433	0.00603552	0.492295
ENST00000480281:2	0.631702	4.31232	0.006048	0.492295
ENST00000314646:21	0.427925	4.31183	0.00605104	0.492295
ENST00000449802:48	0.971707	4.31032	0.00606045	0.492295
ENST00000251900:7	0.876772	4.30983	0.00606347	0.492295
ENST00000357395:27	0.46394	4.30887	0.00606949	0.492295
ENST00000261483:19	1.07146	4.30503	0.00609345	0.492295
ENST00000296255:10	0.667677	4.30364	0.00610215	0.492295
ENST00000299167:30	0.417265	4.30192	0.00611298	0.492295
ENST00000396271:1	0.435982	4.30128	0.00611697	0.492295
ENST00000260818:42	1.02732	4.29946	0.00612844	0.492295
ENST00000392677:3	0.669135	4.29765	0.00613988	0.492295
ENST00000460495:8	0.426005	4.29182	0.0061768	0.492295
ENST00000380671:7	0.684695	4.29149	0.00617887	0.492295
ENST00000237186:4	0.408722	4.28887	0.00619558	0.492295
ENST00000530879:2	0.547102	4.28809	0.00620056	0.492295
ENST00000367506:13	0.607137	4.28633	0.00621184	0.492295
ENST00000366776:15	0.40355	4.28628	0.00621213	0.492295
ENST00000525971:11	0.815522	4.28612	0.00621313	0.492295
ENST00000466192:2	0.53884	4.28394	0.0062271	0.492295
ENST00000358032:5	0.59351	4.28361	0.00622922	0.492295
ENST00000343439:8	0.55592	4.28303	0.00623297	0.492295
ENST00000336735:3	0.45234	4.28195	0.00623988	0.492295
ENST00000200135:14	0.588058	4.28147	0.00624299	0.492295
ENST00000501501:10	0.639983	4.28074	0.00624773	0.492295
ENST00000415948:5	0.470285	4.2799	0.00625315	0.492295
ENST00000374464:4	0.72085	4.27908	0.00625843	0.492295
ENST00000437205:2	0.66683	4.27878	0.00626035	0.492295
ENST00000356462:15	0.973692	4.27868	0.00626096	0.492295
ENST00000504907:10	0.727685	4.27749	0.0062687	0.492295
ENST00000397985:7	0.42504	4.27548	0.00628169	0.492295
ENST00000529970:20	0.526972	4.27431	0.00628928	0.492295
ENST00000400537:6	0.483962	4.27273	0.00629957	0.492295
ENST00000376887:20	0.460407	4.27193	0.00630476	0.492295
ENST00000553412:15	0.73808	4.27147	0.00630771	0.492295
ENST00000421865:23	0.682542	4.27109	0.00631019	0.492295
ENST00000342160:80	0.474665	4.2699	0.00631798	0.492295
ENST00000462088:2	0.587722	4.26604	0.00634319	0.492295
ENST00000368898:3	0.810092	4.26555	0.00634644	0.492295
ENST00000431368:12	0.7059	4.26538	0.00634753	0.492295
ENST00000471099:1	0.522417	4.26486	0.00635097	0.492295
ENST00000510533:11	0.423145	4.26398	0.00635672	0.492295
ENST00000325997:20	0.552148	4.26371	0.00635853	0.492295
ENST00000420083:2	0.650615	4.25861	0.0063921	0.492295
ENST00000537153:1	0.46832	4.25827	0.00639437	0.492295
ENST00000468220:5	0.456537	4.25757	0.00639903	0.492295
ENST00000312637:2	0.854548	4.25737	0.00640033	0.492295
ENST00000484701:1	0.573812	4.25563	0.00641188	0.492295
ENST00000397311:9	0.685685	4.25331	0.00642724	0.492295
ENST00000392901:10	0.759825	4.25087	0.00644351	0.492295
ENST00000536845:17	0.42558	4.25024	0.00644772	0.492295
ENST00000566621:3	0.989677	4.24887	0.00645685	0.492295
ENST00000250572:6	0.420042	4.24734	0.00646713	0.492295
ENST00000553027:1	0.377257	4.24496	0.00648307	0.492295
ENST00000355674:5	0.61289	4.24335	0.00649393	0.492295
ENST00000216115:4	0.437532	4.24334	0.00649396	0.492295
ENST00000397476:6	0.39778	4.24295	0.00649661	0.492295
ENST00000298097:2	0.50964	4.24229	0.00650105	0.492295
ENST00000242351:9	0.619095	4.24085	0.00651075	0.492295
ENST00000442506:21	0.947398	4.24062	0.00651228	0.492295
ENST00000409833:8	0.62453	4.24029	0.00651457	0.492295
ENST00000396031:10	0.64262	4.23658	0.00653969	0.492295
ENST00000200135:5	0.64749	4.2355	0.00654697	0.492295
ENST00000266041:8	0.481887	4.23493	0.00655083	0.492295
ENST00000306729:7	0.586647	4.23277	0.00656556	0.492295
ENST00000367996:4	0.54844	4.23239	0.00656815	0.492295
ENST00000541089:16	0.45287	4.23202	0.00657067	0.492295
ENST00000434949:2	1.27327	4.23164	0.00657326	0.492295
ENST00000243344:29	0.427553	4.23016	0.00658338	0.492295
ENST00000374695:46	0.40117	4.22965	0.00658685	0.492295
ENST00000507184:28	0.456987	4.2255	0.00661532	0.492295
ENST00000415947:1	0.429815	4.22464	0.00662125	0.492295
ENST00000262259:5	0.674412	4.22422	0.00662414	0.492295
ENST00000335648:1	0.394857	4.22282	0.00663378	0.492295
ENST00000543127:5	0.413098	4.22262	0.00663515	0.492295
ENST00000484220:2	0.389635	4.22162	0.00664207	0.492295
ENST00000530166:4	0.467057	4.22104	0.00664604	0.492295
ENST00000298198:10	0.625402	4.22068	0.00664854	0.492295
ENST00000539368:8	0.95309	4.22046	0.00665009	0.492295
ENST00000478588:4	0.465927	4.21795	0.00666744	0.492295
ENST00000430930:25	0.764408	4.21409	0.00669428	0.492295
ENST00000317296:2	0.585197	4.21162	0.00671152	0.492295
ENST00000553217:2	0.47992	4.20742	0.00674097	0.492295
ENST00000403733:12	0.624425	4.20566	0.00675332	0.492295
ENST00000424776:1	0.467822	4.20564	0.00675348	0.492295
ENST00000305798:1	0.522133	4.2055	0.00675443	0.492295
ENST00000538057:5	0.86345	4.20395	0.00676533	0.492295
ENST00000311500:3	1.06974	4.20278	0.00677363	0.492295
ENST00000264498:2	0.383462	4.20057	0.00678924	0.492295
ENST00000553635:8	0.815808	4.20029	0.00679122	0.492295
ENST00000370631:7	0.822753	4.19994	0.00679371	0.492295
ENST00000332772:1	0.558985	4.19891	0.00680097	0.492295
ENST00000329466:13	0.568875	4.1989	0.00680108	0.492295
ENST00000475560:6	1.23988	4.19721	0.0068131	0.492295
ENST00000278616:31	0.627487	4.1967	0.0068167	0.492295
ENST00000304457:7	0.54346	4.19657	0.00681761	0.492295
ENST00000431156:3	0.370007	4.1953	0.00682666	0.492295
ENST00000493463:1	0.663412	4.19434	0.00683351	0.492295
ENST00000379374:8	0.593337	4.1898	0.00686601	0.492295
ENST00000359652:14	0.50357	4.18891	0.00687233	0.492295
ENST00000242057:7	0.541935	4.18817	0.0068777	0.492295
ENST00000415849:3	0.899665	4.18753	0.00688225	0.492295
ENST00000445992:3	0.450753	4.18743	0.00688299	0.492295
ENST00000536291:4	0.874462	4.18706	0.00688563	0.492295
ENST00000523215:2	0.42489	4.1847	0.00690266	0.492295
ENST00000443617:62	0.385582	4.18433	0.00690529	0.492295
ENST00000506828:2	0.378247	4.18388	0.00690859	0.492295
ENST00000527591:9	1.04698	4.18378	0.00690927	0.492295
ENST00000475206:4	0.480082	4.18237	0.00691947	0.492295
ENST00000361377:6	0.462952	4.18027	0.00693466	0.492295
ENST00000229214:5	0.484505	4.17793	0.00695171	0.492295
ENST00000510573:13	0.389917	4.17669	0.00696073	0.492295
ENST00000378601:2	0.415172	4.17619	0.00696434	0.492295
ENST00000453621:5	0.519782	4.17578	0.00696732	0.492295
ENST00000566389:3	0.444263	4.17569	0.006968	0.492295
ENST00000536796:17	0.481182	4.17386	0.00698133	0.492295
ENST00000392614:5	0.715657	4.1735	0.00698398	0.492295
ENST00000344908:3	0.366347	4.17177	0.00699662	0.492295
ENST00000264167:17	0.727215	4.17091	0.00700295	0.492295
ENST00000339766:3	0.597357	4.17063	0.00700504	0.492295
ENST00000569057:4	0.420875	4.16925	0.0070151	0.492295
ENST00000457572:4	0.42726	4.16904	0.00701666	0.492295
ENST00000433336:7	0.56272	4.16898	0.00701712	0.492295
ENST00000483871:3	0.428775	4.16768	0.00702666	0.492295
ENST00000352392:3	0.36909	4.16755	0.00702767	0.492295
ENST00000321322:4	0.449305	4.16687	0.00703266	0.492295
ENST00000359999:1	0.442442	4.16496	0.00704672	0.492295
ENST00000565488:4	0.669535	4.16425	0.00705201	0.492295
ENST00000417768:6	0.38932	4.16311	0.00706038	0.492295
ENST00000217909:4	0.671247	4.16258	0.00706437	0.492295
ENST00000341950:2	0.404073	4.16247	0.00706515	0.492295
ENST00000345990:10	0.731683	4.16119	0.00707463	0.492295
ENST00000535346:2	0.866132	4.16018	0.00708217	0.492295
ENST00000358025:94	0.550693	4.15855	0.00709422	0.492295
ENST00000375226:101	0.392027	4.15834	0.00709579	0.492295
ENST00000392052:1	0.41083	4.15647	0.00710976	0.492295
ENST00000296446:4	0.972302	4.1552	0.00711926	0.492295
ENST00000324068:1	0.45994	4.15433	0.00712571	0.492295
ENST00000448202:3	0.697705	4.14915	0.0071646	0.492295
ENST00000539513:6	0.687418	4.14891	0.00716641	0.492295
ENST00000401979:14	0.41344	4.14782	0.00717462	0.492295
ENST00000230914:1	0.929165	4.14488	0.00719683	0.492295
ENST00000332674:1	0.577012	4.1448	0.00719741	0.492295
ENST00000497002:4	0.502927	4.14431	0.00720109	0.492295
ENST00000480112:33	0.428797	4.14416	0.0072023	0.492295
ENST00000383744:4	0.381422	4.14406	0.007203	0.492295
ENST00000368876:8	0.642	4.1438	0.00720502	0.492295
ENST00000230568:2	0.912878	4.14366	0.00720607	0.492295
ENST00000506554:11	0.40847	4.14294	0.00721152	0.492295
ENST00000373558:2	0.92525	4.14228	0.00721653	0.492295
ENST00000398367:11	0.551137	4.14199	0.00721874	0.492295
ENST00000471858:4	0.429945	4.1418	0.00722012	0.492295
ENST00000483398:4	0.55391	4.13991	0.00723456	0.492295
ENST00000356248:7	0.72203	4.13989	0.0072347	0.492295
ENST00000396052:1	0.546697	4.13876	0.00724327	0.492295
ENST00000341105:6	0.387975	4.1381	0.00724828	0.492295
ENST00000519966:1	0.448562	4.13773	0.00725113	0.492295
ENST00000494618:6	1.1786	4.13572	0.00726648	0.492295
ENST00000395996:31	0.627085	4.1354	0.00726892	0.492295
ENST00000426861:1	0.424155	4.13479	0.00727358	0.492295
ENST00000488010:5	0.418652	4.13199	0.00729508	0.492295
ENST00000258243:8	0.931965	4.13143	0.0072994	0.492295
ENST00000536256:11	0.395627	4.1313	0.00730037	0.492295
ENST00000441147:11	0.579407	4.12975	0.00731226	0.492295
ENST00000490216:31	0.50557	4.12904	0.00731776	0.492295
ENST00000409153:16	0.376497	4.12851	0.00732183	0.492295
ENST00000419533:13	0.624302	4.12812	0.00732489	0.492295
ENST00000506799:5	0.429877	4.12635	0.00733851	0.492295
ENST00000495713:2	0.44157	4.12525	0.00734701	0.492295
ENST00000355867:7	0.555595	4.12443	0.00735338	0.492295
ENST00000448504:3	0.678685	4.12443	0.00735343	0.492295
ENST00000357474:6	0.61432	4.12421	0.00735512	0.492295
ENST00000467023:2	0.91522	4.12346	0.0073609	0.492295
ENST00000400334:25	0.60039	4.12122	0.00737835	0.492295
ENST00000374152:8	0.488352	4.12068	0.00738249	0.492295
ENST00000427897:5	0.555832	4.12018	0.00738643	0.492295
ENST00000303375:20	0.734527	4.11938	0.00739262	0.492295
ENST00000508361:18	0.65456	4.11666	0.00741394	0.492295
ENST00000522420:13	0.42825	4.11574	0.00742109	0.492295
ENST00000290429:4	0.618397	4.11549	0.00742309	0.492295
ENST00000396658:2	1.00299	4.11495	0.00742727	0.492295
ENST00000426639:46	0.399005	4.11417	0.00743343	0.492295
ENST00000282538:8	0.550553	4.11409	0.00743407	0.492295
ENST00000353047:10	0.632918	4.11331	0.0074402	0.492295
ENST00000495654:3	0.396115	4.11331	0.0074402	0.492295
ENST00000261207:17	0.51366	4.11271	0.00744485	0.492295
ENST00000486500:3	0.612615	4.11251	0.00744648	0.492295
ENST00000375221:15	0.560625	4.11242	0.00744715	0.492295
ENST00000534548:12	0.389948	4.11199	0.00745053	0.492295
ENST00000263574:5	1.03706	4.1108	0.00745992	0.492295
ENST00000264705:24	0.423817	4.1106	0.00746152	0.492295
ENST00000452508:22	0.549125	4.10994	0.00746666	0.492295
ENST00000462217:1	0.722875	4.10939	0.00747107	0.492295
ENST00000394822:9	0.472212	4.10876	0.00747604	0.492295
ENST00000506202:15	0.858003	4.10786	0.00748308	0.492295
ENST00000367435:10	0.728372	4.10724	0.00748798	0.492295
ENST00000506733:20	0.42247	4.10542	0.00750242	0.492295
ENST00000396281:19	0.420578	4.10353	0.00751741	0.492867
ENST00000482064:3	0.773177	4.10208	0.00752898	0.4931
ENST00000469553:12	0.830925	4.1	0.00754557	0.4931
ENST00000534200:1	0.653487	4.09794	0.007562	0.4931
ENST00000457138:14	0.726537	4.09505	0.00758517	0.4931
ENST00000513471:1	0.705225	4.09428	0.00759139	0.4931
ENST00000537036:8	0.63038	4.09325	0.00759964	0.4931
ENST00000421660:28	0.49794	4.09006	0.00762536	0.4931
ENST00000373555:15	0.696835	4.08936	0.007631	0.4931
ENST00000471302:2	0.800557	4.08926	0.00763178	0.4931
ENST00000522052:3	1.06796	4.08862	0.00763697	0.4931
ENST00000283684:15	0.414515	4.08726	0.00764804	0.4931
ENST00000348959:9	0.367575	4.08624	0.0076563	0.4931
ENST00000325722:19	0.47006	4.08545	0.00766266	0.4931
ENST00000540444:42	0.409048	4.08461	0.00766954	0.4931
ENST00000446119:3	0.84738	4.08331	0.0076801	0.4931
ENST00000329627:6	1.65396	4.08193	0.0076913	0.4931
ENST00000534738:5	0.834387	4.08069	0.00770143	0.4931
ENST00000294309:9	0.43867	4.07975	0.00770915	0.4931
ENST00000164133:5	0.684865	4.07944	0.00771165	0.4931
ENST00000461696:2	0.486335	4.07772	0.00772578	0.4931
ENST00000357895:20	0.624953	4.0763	0.00773738	0.4931
ENST00000490523:3	0.57125	4.07581	0.0077414	0.4931
ENST00000377826:9	0.83857	4.07554	0.00774367	0.4931
ENST00000438053:2	0.84629	4.07525	0.007746	0.4931
ENST00000417641:13	0.620152	4.07475	0.00775014	0.4931
ENST00000561288:2	0.829917	4.07279	0.00776627	0.4931
ENST00000495360:6	0.403702	4.07218	0.00777129	0.4931
ENST00000396328:15	0.666957	4.0718	0.00777444	0.4931
ENST00000423109:2	1.18691	4.07163	0.00777584	0.4931
ENST00000261483:17	0.393065	4.07097	0.00778135	0.4931
ENST00000295238:10	0.602067	4.06931	0.00779507	0.4931
ENST00000392950:1	0.396105	4.06754	0.00780971	0.4931
ENST00000476157:2	1.5749	4.06729	0.00781184	0.4931
ENST00000470599:2	0.542865	4.06518	0.00782934	0.4931
ENST00000564674:6	0.487737	4.06133	0.00786148	0.4931
ENST00000243346:7	0.4443	4.06111	0.00786329	0.4931
ENST00000398569:38	1.1583	4.06036	0.00786958	0.4931
ENST00000326080:8	0.513732	4.05963	0.00787565	0.4931
ENST00000561552:4	0.580335	4.05648	0.00790215	0.4931
ENST00000256117:6	0.37032	4.05561	0.00790943	0.4931
ENST00000264951:4	0.432273	4.05416	0.00792165	0.4931
ENST00000376277:17	0.806707	4.05347	0.0079275	0.4931
ENST00000404393:4	0.37711	4.0533	0.0079289	0.4931
ENST00000459911:1	0.44308	4.053	0.00793141	0.4931
ENST00000342483:5	0.38975	4.05274	0.00793367	0.4931
ENST00000552738:23	0.624408	4.05264	0.0079345	0.4931
ENST00000546893:8	0.46315	4.0521	0.00793901	0.4931
ENST00000526262:7	0.454387	4.05054	0.00795226	0.4931
ENST00000539625:10	0.545087	4.04871	0.00796775	0.4931
ENST00000424254:2	0.3512	4.04764	0.00797683	0.4931
ENST00000371184:4	0.448275	4.04553	0.00799482	0.4931
ENST00000409851:25	0.366462	4.04471	0.00800182	0.4931
ENST00000504872:4	0.358918	4.04384	0.00800926	0.4931
ENST00000382891:3	0.532165	4.0436	0.00801129	0.4931
ENST00000324436:1	0.378023	4.04333	0.00801355	0.4931
ENST00000550672:5	1.1062	4.04248	0.00802083	0.4931
ENST00000520113:11	0.620997	4.04206	0.00802443	0.4931
ENST00000463046:9	0.487465	4.04034	0.00803916	0.4931
ENST00000354185:3	1.02592	4.03859	0.00805421	0.4931
ENST00000492574:7	0.355882	4.0378	0.00806101	0.4931
ENST00000382348:1	0.755547	4.03675	0.00807005	0.4931
ENST00000327495:7	0.57103	4.03667	0.00807068	0.4931
ENST00000252244:9	0.641147	4.03471	0.00808765	0.4931
ENST00000286653:25	0.50257	4.03155	0.00811492	0.4931
ENST00000393729:15	0.433842	4.03095	0.00812012	0.4931
ENST00000431932:22	0.530183	4.02894	0.00813763	0.4931
ENST00000300650:2	0.699257	4.02882	0.00813868	0.4931
ENST00000529244:5	0.552712	4.02845	0.00814186	0.4931
ENST00000281282:19	0.441555	4.0256	0.00816673	0.4931
ENST00000473642:2	0.604622	4.02387	0.00818182	0.4931
ENST00000358675:2	0.566117	4.02305	0.00818899	0.4931
ENST00000325980:2	0.60125	4.0228	0.00819121	0.4931
ENST00000321990:18	0.628273	4.02238	0.00819491	0.4931
ENST00000562768:4	0.862532	4.02124	0.00820486	0.4931
ENST00000535106:7	1.0974	4.02008	0.00821508	0.4931
ENST00000473212:5	0.435105	4.01981	0.00821742	0.4931
ENST00000396234:16	0.420687	4.01952	0.00821996	0.4931
ENST00000418194:5	0.456962	4.01946	0.0082205	0.4931
ENST00000315596:26	0.552257	4.01892	0.00822525	0.4931
ENST00000547540:2	0.407855	4.0182	0.00823162	0.4931
ENST00000498699:10	0.645467	4.01759	0.00823697	0.4931
ENST00000443236:22	0.560972	4.01743	0.00823834	0.4931
ENST00000552351:7	0.479697	4.01703	0.00824191	0.4931
ENST00000401461:11	0.465585	4.01642	0.00824729	0.4931
ENST00000485975:5	0.39776	4.01545	0.00825586	0.4931
ENST00000374879:9	0.604712	4.01517	0.00825836	0.4931
ENST00000506816:4	1.65534	4.01513	0.00825871	0.4931
ENST00000399100:8	0.462495	4.01362	0.00827208	0.4931
ENST00000433832:2	0.68624	4.01359	0.00827235	0.4931
ENST00000482953:4	0.407385	4.01297	0.00827777	0.4931
ENST00000510615:3	0.660375	4.01242	0.00828265	0.4931
ENST00000454175:1	0.47189	4.00832	0.00831914	0.493685
ENST00000344754:12	0.357897	4.0081	0.00832113	0.493685
ENST00000446394:15	0.52923	4.00564	0.00834305	0.493685
ENST00000431278:4	0.768845	4.00518	0.00834719	0.493685
ENST00000555223:6	0.393452	4.00441	0.00835404	0.493685
ENST00000480112:24	0.45178	4.00378	0.00835968	0.493685
ENST00000543662:9	0.647062	4.00319	0.00836497	0.493685
ENST00000515429:3	0.361638	4.00293	0.00836734	0.493685
ENST00000357698:14	0.503672	4.00161	0.00837919	0.493685
ENST00000378980:10	0.510795	4.00135	0.00838156	0.493685
ENST00000243583:13	0.456147	4.00101	0.00838457	0.493685
ENST00000252603:4	0.389267	3.99924	0.00840053	0.493685
ENST00000164133:13	0.726352	3.99821	0.00840982	0.493685
ENST00000359142:18	0.506727	3.99797	0.00841198	0.493685
ENST00000254442:14	0.435688	3.99315	0.00845564	0.493685
ENST00000260408:5	0.430872	3.99092	0.00847589	0.493685
ENST00000309042:1	0.372215	3.99089	0.00847617	0.493685
ENST00000470408:3	0.587687	3.98998	0.00848446	0.493685
ENST00000542094:5	0.519617	3.98911	0.00849241	0.493685
ENST00000509768:6	0.439908	3.98888	0.00849447	0.493685
ENST00000354241:3	0.600797	3.98725	0.00850934	0.493685
ENST00000446141:10	0.68952	3.98682	0.00851335	0.493685
ENST00000563264:3	0.60323	3.9868	0.00851347	0.493685
ENST00000321437:8	0.492007	3.98377	0.00854124	0.493685
ENST00000418984:15	1.05561	3.98333	0.00854535	0.493685
ENST00000438563:3	0.476867	3.98287	0.0085495	0.493685
ENST00000539933:3	1.09903	3.98123	0.00856464	0.493685
ENST00000397227:3	1.05553	3.98108	0.00856602	0.493685
ENST00000323456:17	0.724782	3.98075	0.00856905	0.493685
ENST00000439214:5	0.760572	3.97833	0.00859143	0.493685
ENST00000543523:16	0.505075	3.97582	0.00861462	0.493685
ENST00000317243:4	1.09116	3.97553	0.00861731	0.493685
ENST00000513079:4	0.844827	3.97521	0.00862029	0.493685
ENST00000274364:12	0.643722	3.97505	0.00862174	0.493685
ENST00000296380:3	0.50601	3.97486	0.0086235	0.493685
ENST00000261405:39	0.40995	3.97334	0.00863765	0.493685
ENST00000356641:26	0.610092	3.97309	0.00864002	0.493685
ENST00000301336:5	0.527517	3.97292	0.00864157	0.493685
ENST00000398569:44	0.795345	3.97254	0.00864509	0.493685
ENST00000261755:9	0.411592	3.97243	0.00864613	0.493685
ENST00000344492:4	0.808827	3.97153	0.00865453	0.493685
ENST00000400345:18	0.382227	3.97134	0.00865624	0.493685
ENST00000359684:7	0.475515	3.96969	0.0086717	0.493685
ENST00000415491:8	0.42709	3.969	0.0086781	0.493685
ENST00000372406:17	0.674565	3.96629	0.0087035	0.493685
ENST00000330036:13	0.917657	3.96391	0.00872587	0.493685
ENST00000234420:4	0.51082	3.96299	0.00873458	0.493685
ENST00000543949:10	0.437305	3.96267	0.00873752	0.493685
ENST00000328118:11	0.3829	3.96075	0.00875566	0.493685
ENST00000541394:10	0.884065	3.95983	0.00876437	0.493685
ENST00000562621:2	0.377835	3.95855	0.00877646	0.493685
ENST00000497607:3	0.542978	3.95801	0.00878161	0.493685
ENST00000467991:3	0.708607	3.95774	0.00878417	0.493685
ENST00000370420:11	0.351672	3.95633	0.00879749	0.493685
ENST00000440591:5	0.61795	3.955	0.00881021	0.493685
ENST00000262262:2	0.659807	3.95277	0.00883136	0.493685
ENST00000431614:11	1.08963	3.95277	0.00883144	0.493685
ENST00000381938:5	0.40096	3.95236	0.00883535	0.493685
ENST00000404125:23	0.625783	3.95125	0.00884589	0.493685
ENST00000357103:2	0.778587	3.95038	0.00885418	0.493685
ENST00000349995:7	0.402495	3.9476	0.00888085	0.493685
ENST00000274938:15	0.358362	3.94754	0.00888148	0.493685
ENST00000426855:21	0.36953	3.94699	0.00888673	0.493685
ENST00000404251:7	0.423047	3.94347	0.00892063	0.493685
ENST00000539524:29	0.712082	3.93992	0.00895496	0.493685
ENST00000442913:7	0.752552	3.93957	0.0089583	0.493685
ENST00000382058:3	0.364765	3.9391	0.00896292	0.493685
ENST00000435944:2	0.613885	3.93792	0.00897429	0.493685
ENST00000264331:9	0.43937	3.93735	0.0089799	0.493685
ENST00000530529:1	0.507428	3.93696	0.00898365	0.493685
ENST00000380842:1	0.363132	3.93579	0.00899502	0.493685
ENST00000406334:15	1.15232	3.93508	0.00900198	0.493685
ENST00000280886:37	0.609667	3.93412	0.00901132	0.493685
ENST00000394188:2	0.399147	3.9341	0.00901148	0.493685
ENST00000312858:6	0.443175	3.93223	0.00902979	0.493685
ENST00000504584:2	0.361385	3.92921	0.00905938	0.493685
ENST00000396706:4	0.39167	3.92839	0.00906746	0.493685
ENST00000480606:2	0.45088	3.92789	0.00907231	0.493685
ENST00000526995:5	0.744225	3.92788	0.00907242	0.493685
ENST00000381340:6	0.46288	3.92603	0.00909063	0.493685
ENST00000388768:9	0.754462	3.92516	0.00909919	0.493685
ENST00000434243:6	0.947483	3.92491	0.00910169	0.493685
ENST00000529744:3	0.458002	3.92449	0.00910582	0.493685
ENST00000393321:1	0.849285	3.92407	0.00910997	0.493685
ENST00000409112:23	0.517342	3.92398	0.00911089	0.493685
ENST00000454158:3	0.412708	3.92291	0.0091215	0.493685
ENST00000455186:6	0.686292	3.9225	0.00912552	0.493685
ENST00000236273:7	0.636127	3.92245	0.00912602	0.493685
ENST00000273221:1	0.445745	3.92129	0.00913751	0.493685
ENST00000372258:8	0.491187	3.92109	0.00913951	0.493685
ENST00000529337:1	0.670907	3.92047	0.00914562	0.493685
ENST00000323441:11	0.617045	3.91969	0.00915332	0.493685
ENST00000468222:5	0.492702	3.91962	0.00915403	0.493685
ENST00000380030:7	0.577225	3.91843	0.00916592	0.493685
ENST00000290650:43	0.63552	3.91711	0.00917907	0.493685
ENST00000258526:12	0.846915	3.91683	0.00918177	0.493685
ENST00000357602:10	0.467792	3.91664	0.00918372	0.493685
ENST00000486979:12	0.55803	3.91499	0.00920021	0.493685
ENST00000356287:36	0.481875	3.91106	0.00923951	0.493685
ENST00000360222:15	0.365028	3.91098	0.00924037	0.493685
ENST00000238831:3	0.443763	3.90962	0.00925402	0.493685
ENST00000369983:8	0.459035	3.90909	0.00925928	0.493685
ENST00000425518:16	0.381057	3.90896	0.00926062	0.493685
ENST00000005340:4	0.394198	3.90845	0.0092658	0.493685
ENST00000549851:7	0.39359	3.90835	0.00926681	0.493685
ENST00000424123:4	0.36472	3.90523	0.0092982	0.493685
ENST00000428210:9	0.635555	3.90489	0.00930172	0.493685
ENST00000465445:8	0.37392	3.90452	0.00930545	0.493685
ENST00000479877:4	0.75476	3.90435	0.00930715	0.493685
ENST00000406875:3	0.989615	3.90364	0.00931437	0.493685
ENST00000263119:31	0.499512	3.90323	0.00931848	0.493685
ENST00000360822:17	0.768012	3.90267	0.00932416	0.493685
ENST00000291574:5	0.4047	3.90265	0.00932438	0.493685
ENST00000465404:3	0.64955	3.89993	0.00935199	0.493685
ENST00000485568:6	0.354347	3.8996	0.00935532	0.493685
ENST00000158771:2	0.905067	3.89942	0.00935721	0.493685
ENST00000321169:12	0.457055	3.89914	0.00936002	0.493685
ENST00000395308:5	0.382182	3.89747	0.0093771	0.493685
ENST00000490286:17	0.527605	3.89627	0.00938937	0.493685
ENST00000510377:6	0.485507	3.89448	0.00940766	0.493685
ENST00000236693:8	0.51884	3.89377	0.00941493	0.493685
ENST00000548045:5	0.689422	3.89344	0.00941833	0.493685
ENST00000549866:1	0.44344	3.89244	0.0094286	0.493685
ENST00000373620:4	0.449143	3.8922	0.00943101	0.493685
ENST00000463496:4	0.374865	3.89139	0.00943938	0.493685
ENST00000514141:8	0.491358	3.8909	0.00944442	0.493685
ENST00000358499:6	0.442165	3.88896	0.00946441	0.493685
ENST00000334678:4	0.797193	3.88794	0.00947485	0.493685
ENST00000488508:5	0.393665	3.88674	0.00948734	0.493685
ENST00000444189:2	0.46647	3.88625	0.00949233	0.493685
ENST00000450444:7	0.820537	3.88414	0.00951426	0.493685
ENST00000207549:16	0.360595	3.88406	0.0095151	0.493685
ENST00000563197:2	0.60578	3.88371	0.00951873	0.493685
ENST00000417408:8	0.576545	3.88325	0.00952349	0.493685
ENST00000277531:13	0.531458	3.88312	0.00952482	0.493685
ENST00000489374:1	0.353652	3.88242	0.00953209	0.493685
ENST00000298585:5	0.43326	3.87959	0.00956157	0.493685
ENST00000462107:19	0.57377	3.87914	0.00956622	0.493685
ENST00000306096:7	0.853652	3.87768	0.0095815	0.493685
ENST00000523756:15	0.781412	3.87695	0.00958918	0.493685
ENST00000337929:1	0.562607	3.87498	0.00960978	0.493685
ENST00000381340:21	0.584415	3.87388	0.00962139	0.493685
ENST00000489711:14	0.471442	3.87352	0.00962515	0.493685
ENST00000570111:6	0.694757	3.8733	0.00962749	0.493685
ENST00000498611:22	0.474393	3.87279	0.00963284	0.493685
ENST00000355650:4	0.657322	3.87269	0.00963386	0.493685
ENST00000296658:5	0.66121	3.87217	0.00963931	0.493685
ENST00000358544:23	0.369055	3.87208	0.00964025	0.493685
ENST00000083182:7	0.49069	3.87135	0.00964796	0.493685
ENST00000543192:11	1.14972	3.87084	0.00965333	0.493685
ENST00000435957:2	0.845208	3.87046	0.00965732	0.493685
ENST00000409788:5	0.463997	3.87043	0.00965771	0.493685
ENST00000398835:5	0.798207	3.87041	0.00965786	0.493685
ENST00000276440:46	0.712113	3.86919	0.00967079	0.493685
ENST00000282059:3	0.836402	3.86893	0.00967353	0.493685
ENST00000263253:20	0.369887	3.86687	0.00969536	0.493685
ENST00000328879:7	0.592375	3.86675	0.0096966	0.493685
ENST00000354558:5	0.413712	3.86471	0.00971827	0.493685
ENST00000252288:1	0.354293	3.86462	0.0097192	0.493685
ENST00000310775:15	1.23873	3.86255	0.00974117	0.493685
ENST00000221973:2	0.366427	3.8624	0.00974278	0.493685
ENST00000482456:22	0.587952	3.8614	0.00975343	0.493685
ENST00000551673:2	0.673535	3.86121	0.00975547	0.493685
ENST00000568595:1	0.486985	3.86102	0.00975758	0.493685
ENST00000261530:7	0.420308	3.86092	0.00975862	0.493685
ENST00000284049:1	1.17361	3.8603	0.00976527	0.493685
ENST00000430069:13	0.45072	3.85953	0.00977345	0.493685
ENST00000420886:29	0.62418	3.85945	0.00977436	0.493685
ENST00000366922:15	0.701275	3.85929	0.00977607	0.493685
ENST00000368132:6	0.593653	3.85787	0.00979121	0.493685
ENST00000431330:10	0.526435	3.85764	0.00979373	0.493685
ENST00000556438:5	0.562485	3.85763	0.00979382	0.493685
ENST00000555358:13	0.449533	3.85728	0.00979756	0.493685
ENST00000415482:3	1.05787	3.85699	0.00980062	0.493685
ENST00000327891:1	0.79051	3.85511	0.00982083	0.493685
ENST00000263802:13	0.62567	3.85432	0.00982932	0.493685
ENST00000372883:33	0.463207	3.85387	0.00983419	0.493685
ENST00000392257:6	0.694577	3.85332	0.00984007	0.493685
ENST00000375165:4	0.940088	3.85296	0.00984396	0.493685
ENST00000376977:22	0.358695	3.8525	0.00984899	0.493685
ENST00000354115:5	0.456022	3.85227	0.00985149	0.493685
ENST00000475915:9	0.628877	3.85179	0.00985659	0.493685
ENST00000262455:2	0.828987	3.85039	0.0098717	0.493685
ENST00000264827:16	0.353725	3.84983	0.00987785	0.493685
ENST00000421084:27	0.70606	3.84948	0.00988155	0.493685
ENST00000531107:19	0.56232	3.84932	0.00988331	0.493685
ENST00000373017:6	0.781977	3.84824	0.00989506	0.493685
ENST00000296137:5	0.358585	3.84666	0.00991216	0.493685
ENST00000467614:1	0.72924	3.84345	0.00994713	0.493685
ENST00000539592:11	0.380665	3.84279	0.00995429	0.493685
ENST00000470890:2	0.4751	3.84201	0.00996283	0.493685
ENST00000457800:10	0.57432	3.84184	0.00996476	0.493685
ENST00000535117:4	0.558815	3.84175	0.00996567	0.493685
ENST00000376872:20	0.62193	3.84173	0.00996591	0.493685
ENST00000513837:8	0.350557	3.84052	0.0099791	0.493685
ENST00000399100:7	0.381635	3.84035	0.00998097	0.493685
ENST00000246314:2	0.585865	3.83908	0.00999488	0.493685

## Sheet: up exons - normalised expr
exon_id	C1	T1	T2	C2	C3	T3	T4	C4
ENST00000294600:5	-1.99279	-0.94291	-1.47817	-2.69358	-1.63074	-1.11663	-0.96148	-1.46532
ENST00000361923:21	-3.88513	-3.12098	-3.32266	-4.29014	-3.91125	-3.31909	-2.96069	-4.46772
ENST00000543390:9	-1.9216	-1.05412	-1.56297	-2.26247	-1.73767	-1.43994	-1.48237	-1.98891
ENST00000358136:3	-4.42001	-2.06341	-2.92593	-4.42671	-4.78755	-3.66414	-2.80752	-3.80437
ENST00000011700:2	-0.4226	0.53526	-0.14187	-0.59387	-0.02724	0.4653	-0.0537	-0.50192
ENST00000335648:1	-0.16929	0.1037	-0.15191	-0.65928	-0.20191	0.18086	-0.21693	-0.63323
ENST00000418390:2	-2.16035	-1.50995	-1.62514	-1.97545	-2.52413	-1.39627	-1.34921	-2.14824
ENST00000374152:8	-1.40964	-0.7674	-1.19483	-1.63866	-1.8207	-1.14842	-1.30488	-1.49994
ENST00000246314:2	-2.13533	-1.15464	-1.31235	-2.02199	-2.27182	-1.79609	-1.66442	-1.84182
ENST00000471099:1	-0.07365	0.61202	-0.07683	-0.37004	-0.24381	0.51822	-0.21862	-0.56738
ENST00000361689:10	-5.96477	-3.30709	-4.42869	-5.6147	-5.86383	-4.34404	-4.79562	-5.396
ENST00000420632:9	-2.71303	-1.86849	-2.01854	-2.91077	-2.72439	-2.47347	-1.62281	-2.3235
ENST00000296380:3	-2.46054	-2.1412	-1.66125	-1.95105	-2.74667	-2.16293	-1.32654	-2.1577
ENST00000495044:5	-3.12508	-0.90435	-1.60466	-2.23089	-2.93052	-1.61234	-1.03701	-3.24646
ENST00000487556:5	-2.27542	-0.14286	-0.9945	-2.70183	-2.13912	-1.02203	-0.75652	-1.3149
ENST00000372368:1	-0.30497	0.49438	0.40792	-0.00485	0.25016	0.64157	0.81142	0.21366
ENST00000455186:6	2.03594	3.19675	3.16188	2.56594	1.73394	2.54848	2.66401	2.49013
ENST00000545132:6	-1.94644	-1.29919	-1.11609	-1.66412	-1.09639	-0.85381	-0.70611	-1.14771
ENST00000371189:5	-2.08661	-1.00496	-1.49269	-1.71271	-1.70401	-1.01494	-0.97251	-2.11928
ENST00000371184:4	1.27997	1.9093	1.60267	1.41445	1.15779	1.60775	1.60534	1.07975
ENST00000480886:3	-1.44708	-1.09256	-1.17258	-1.5512	-1.26989	-0.68729	-1.19718	-1.97937
ENST00000263441:11	-0.19035	0.14137	-0.14395	-0.61647	-0.03853	0.45247	0.39563	0.08266
ENST00000468286:4	-1.1264	-0.53773	-0.52029	-0.89408	-2.37631	-1.6949	-1.04527	-1.76421
ENST00000370958:4	-1.23318	-0.36074	0.34877	-0.94702	-1.47439	-0.09471	-0.42699	-0.90161
ENST00000478407:2	-0.27901	0.18873	0.36154	-0.19072	-0.62052	0.19012	0.3096	-0.26054
ENST00000443751:3	-3.6997	-2.56041	-3.41533	-3.94007	-3.67507	-3.04094	-3.64004	-4.02946
ENST00000370513:3	-1.44532	-0.93015	-1.40262	-1.96411	-1.62787	-1.00988	-1.22726	-1.71779
ENST00000370513:19	-2.3031	-1.33051	-1.9273	-2.7344	-2.24501	-1.86029	-1.61346	-2.06861
ENST00000370343:12	-0.64564	-0.22784	-0.62317	-1.27162	-0.95343	-0.22571	-0.45699	-0.89335
ENST00000474314:4	-0.60758	-0.25143	-0.55421	-0.88135	-0.81544	-0.41154	-0.26658	-0.84978
ENST00000294649:5	0.45578	1.47468	1.02885	0.46304	0.81702	1.17597	1.52303	0.9553
ENST00000369936:7	-2.12233	-1.01071	-1.09388	-1.70131	-2.47066	-1.48826	-0.78735	-1.25693
ENST00000488286:7	-0.63067	0.47034	0.05484	-0.28939	-1.20979	0.07262	-0.03593	-1.46871
ENST00000534200:1	-1.61069	-1.48436	-1.25695	-1.95533	-2.58896	-1.72076	-0.95417	-1.87521
ENST00000329466:13	-1.69125	-0.71052	-0.83277	-1.16743	-1.06494	-0.60348	-0.36936	-0.86801
ENST00000539368:8	-1.40743	0.36507	-0.06455	-0.56267	-0.41459	0.2591	0.20323	-0.66482
ENST00000535106:7	-2.20321	-0.97822	-2.14909	-2.63694	-2.64205	-0.60346	-2.00862	-2.64681
ENST00000369039:17	-0.65572	0.13224	0.31245	-0.21745	-0.33	0.23675	0.39655	0.15503
ENST00000368764:2	0.86622	1.85117	1.78453	0.96443	1.09411	1.79209	1.93481	1.45943
ENST00000368305:2	-3.09549	-2.4917	-3.68263	-5.70453	-5.8739	-4.75783	-2.86693	-3.76793
ENST00000368132:6	-2.19588	-1.24835	-1.98859	-2.16657	-2.59539	-2.14247	-1.7918	-2.58798
ENST00000467023:2	-1.62697	-0.16299	-0.94392	-2.246	-1.62806	-1.31638	-1.0299	-1.61304
ENST00000540246:3	0.02507	0.62864	0.39869	-0.22765	0.14985	0.53552	0.23372	-0.13615
ENST00000474859:4	-0.50516	0.09844	-0.18139	-1.03771	-0.44873	0.31753	0.3194	0.11782
ENST00000426496:9	-2.24864	-1.19239	-1.43434	-2.56479	-2.52833	-1.40725	-1.7823	-1.94047
ENST00000469553:12	0.01673	0.83443	1.0225	-0.11874	-0.37068	0.86096	0.68638	0.55326
ENST00000367435:10	-1.56506	-0.42096	-1.13469	-1.30741	-1.84159	-0.90271	-0.52447	-1.18226
ENST00000367429:13	-0.81687	-0.50654	-0.36628	-0.97876	-1.29099	-0.0076	0.47394	-0.5762
ENST00000367079:8	-0.34074	0.04945	-0.20063	-0.65943	-0.1115	0.45298	-0.22074	-0.4984
ENST00000422431:7	-2.32794	-1.1949	-0.24832	-1.27917	-1.24743	0.32022	-0.89694	-1.94361
ENST00000419091:6	-0.3992	0.26164	-0.05449	-0.71349	-0.31057	0.16399	0.06093	-0.35076
ENST00000366922:15	-1.22525	-0.00261	-0.84764	-1.61352	-1.48325	-0.8321	-0.76735	-0.93278
ENST00000424254:2	0.15846	0.49349	0.34085	-0.03314	-0.01374	0.34853	0.35761	0.0241
ENST00000448202:3	-2.24945	-1.11547	-1.49413	-2.3677	-2.04432	-1.81394	-1.85925	-2.41214
ENST00000366776:15	-0.84056	-0.55416	-0.8209	-1.31435	-1.41856	-1.06701	-0.53397	-1.01677
ENST00000366714:2	2.30022	3.01532	2.63247	2.19706	2.36996	2.76184	2.63075	2.20671
ENST00000258243:8	-2.98089	-1.37862	-1.61731	-2.80602	-2.89523	-2.33645	-2.51007	-2.88817
ENST00000543662:9	-1.05839	-0.11889	-0.36418	-0.83354	-0.99632	-0.02627	-0.49007	-0.69941
ENST00000546208:10	-1.32005	-0.68355	-1.18348	-1.60424	-1.72341	-0.78418	-1.38254	-2.08231
ENST00000472414:5	-2.73025	-1.51475	-1.72671	-3.26766	-1.94012	-1.53738	-1.80026	-2.94463
ENST00000377223:4	-2.07019	-1.24332	-1.68814	-2.55349	-2.22881	-1.65743	-1.717	-2.19787
ENST00000304457:7	-2.30953	-1.47151	-1.75792	-1.97183	-1.87512	-1.24389	-1.66825	-2.15893
ENST00000375226:101	-1.05169	-0.74604	-1.3386	-1.66885	-1.47701	-0.94359	-1.16149	-1.56028
ENST00000419533:13	-0.8952	-0.01432	-0.32758	-0.50109	-0.89553	-0.01128	-0.16496	-0.72353
ENST00000374695:46	0.97462	1.21743	1.44421	1.0031	0.91128	1.37528	1.52243	1.06567
ENST00000427897:5	0.67204	1.172	1.01879	0.38718	0.12211	1.00595	0.8111	0.60318
ENST00000476978:2	-3.31951	-2.84771	-2.30707	-3.72	-3.73009	-3.06194	-2.72926	-3.36051
ENST00000236273:7	-2.13839	-1.06837	-1.75777	-1.93409	-2.36887	-1.62795	-1.35757	-1.91482
ENST00000470890:2	0.7466	1.38876	1.52262	1.2989	0.7702	1.48552	0.87022	0.55102
ENST00000325722:19	-0.2153	0.28608	-0.32105	-0.63462	-0.69167	0.05816	0.36969	0.05423
ENST00000530704:2	-3.78113	-2.09326	-2.81047	-3.46222	-3.57983	-2.60698	-2.70779	-3.24739
ENST00000539524:29	-1.31757	-0.29233	-0.89794	-1.32776	-1.89296	-0.76067	-0.63715	-0.89813
ENST00000352171:25	-1.08505	-0.49246	-0.5992	-1.17966	-0.84971	-0.39425	-0.97494	-1.34922
ENST00000354831:21	-0.98803	-0.36315	-0.96929	-1.35916	-1.33139	-0.85889	-0.1483	-0.64812
ENST00000352171:17	-3.76076	-1.6378	-2.14138	-4.00426	-3.64922	-2.87824	-2.29711	-3.00538
ENST00000342505:13	-2.85874	-1.63794	-2.23094	-3.00372	-2.61847	-1.74547	-2.13476	-3.14136
ENST00000254821:3	-1.06018	-0.35758	-0.93377	-1.45294	-1.08628	-0.78628	-0.7987	-1.18357
ENST00000434200:1	2.14289	2.92541	2.78902	2.35233	2.43839	2.78135	2.87038	2.4367
ENST00000284031:2	-2.56779	-2.19238	-1.00898	-1.78565	-2.26924	-1.57085	-1.68989	-2.25717
ENST00000426639:46	1.69421	1.96537	2.0572	1.57	1.35318	1.86655	2.09734	1.77305
ENST00000331835:5	-7.59133	-7.11212	-6.38733	-7.53324	-7.75846	-7.04857	-6.69415	-7.17905
ENST00000260508:12	-2.3656	-1.36239	-2.01313	-3.33694	-3.22777	-2.59141	-2.25464	-2.6324
ENST00000394188:2	0.9388	1.51685	1.74938	1.29636	0.97624	1.27396	1.48814	1.22034
ENST00000534881:11	-1.73989	-1.37476	-1.84234	-2.71234	-2.03879	-1.50566	-1.68717	-2.31402
ENST00000565488:4	-2.08371	-1.68391	-2.22079	-3.32595	-2.08423	-1.75321	-2.31765	-3.15981
ENST00000461774:3	0.40651	0.98396	0.96158	0.54159	0.38512	0.73018	1.0375	0.39138
ENST00000369903:3	-1.23069	-0.95728	-1.18084	-1.79999	-2.76098	-1.78775	-1.48832	-2.12271
ENST00000359785:7	-4.40109	-2.56498	-2.91196	-4.66315	-4.47365	-3.64556	-3.42402	-4.94764
ENST00000520113:11	0.96431	1.2829	1.51114	0.95448	0.72297	1.21564	1.45138	0.33531
ENST00000530886:18	-3.91621	-3.16339	-4.18785	-5.28625	-4.86245	-3.70074	-3.40134	-4.06054
ENST00000369294:3	-1.20452	-0.24358	-0.74111	-1.1325	-0.74504	-0.29968	-0.22785	-0.8373
ENST00000467991:3	-1.00202	-0.89219	-0.45956	-1.15865	-1.47053	-0.43916	-0.38118	-1.37532
ENST00000368346:8	-0.7602	0.14189	-0.14622	-1.28879	-0.63673	-0.16243	0.02915	-0.72564
ENST00000368331:7	-2.52094	-1.64798	-2.84881	-3.86581	-3.09593	-2.4869	-3.10839	-4.17085
ENST00000497286:7	0.6237	1.30663	0.45765	-0.21682	0.1295	0.58979	0.37266	0.14228
ENST00000368033:5	-2.33539	-1.45039	-1.78874	-2.27593	-2.54775	-1.73253	-1.6559	-1.98413
ENST00000367996:4	0.30196	0.46624	0.59045	-0.10763	0.15223	0.88445	0.90305	0.30387
ENST00000540905:5	-0.87458	-0.46374	-1.28881	-1.71303	-0.98292	-0.3301	-0.74683	-1.39781
ENST00000367506:13	0.16849	0.94612	1.04384	0.24116	0.47632	0.63167	0.72645	0.03356
ENST00000468217:3	0.33889	0.87331	0.66478	0.02914	0.42048	1.00571	0.83947	0.32372
ENST00000367472:10	0.65071	1.34463	1.23431	0.91675	0.6153	1.14432	1.31595	0.90131
ENST00000367350:19	0.34224	0.80535	0.42247	-0.20339	0.15304	0.40365	1.11746	0.5254
ENST00000366976:4	-0.11584	0.47697	0.67824	0.06602	0.06309	0.53397	0.67893	0.38611
ENST00000358951:20	-2.27135	-1.32357	-2.25566	-3.38372	-2.63286	-1.99654	-1.75281	-3.66318
ENST00000483398:4	-1.81562	-1.06175	-0.74419	-1.46577	-1.21385	-1.06197	-1.30983	-1.89814
ENST00000469075:15	-2.6896	-1.40975	-1.65531	-1.93711	-2.07998	-1.12508	-1.35804	-1.96877
ENST00000358675:2	-0.24269	0.6342	0.23242	-0.54005	-1.31166	-1.01138	0.36059	0.04576
ENST00000478573:4	-0.41351	0.75915	0.61651	-0.26547	-0.7068	-0.17105	0.82702	-0.9225
ENST00000471302:2	-3.04208	-1.81551	-2.44265	-3.04461	-3.17192	-2.01797	-2.70727	-2.92702
ENST00000430153:7	-2.96415	-2.04701	-1.12427	-2.68473	-3.08159	-1.5879	-1.87504	-2.21125
ENST00000040877:23	-3.1818	-1.03496	-2.82515	-3.8908	-2.97583	-1.84485	-1.67283	-2.63132
ENST00000236693:8	-1.77823	-0.9101	-0.736	-1.29555	-1.26591	-0.82385	-1.0261	-1.23172
ENST00000496149:4	-1.28336	0.11116	0.15971	-1.12595	-1.81665	-1.07562	-0.57218	-0.88339
ENST00000264705:10	-3.73005	-2.68494	-2.88766	-3.19434	-4.46487	-3.17599	-2.60918	-3.28751
ENST00000264705:24	-2.27583	-1.97207	-1.45569	-2.07574	-2.28285	-1.98102	-1.6135	-2.08313
ENST00000404424:2	-3.94608	-3.48228	-3.93896	-4.47402	-3.75466	-2.86079	-3.62085	-4.09204
ENST00000238831:3	-4.02626	-3.31904	-3.81605	-4.03773	-4.12638	-3.71339	-3.70217	-4.13533
ENST00000489740:2	-0.88186	-0.01258	-0.89893	-1.46034	-1.09749	-0.83753	-0.70476	-1.82243
ENST00000404816:27	-1.40857	-1.0201	-0.77626	-1.29686	-1.18466	-0.55734	-1.22591	-1.65709
ENST00000419278:5	-0.61411	-0.02774	-0.43961	-0.77121	-0.77133	-0.20019	-0.40669	-0.74016
ENST00000318522:12	-0.99051	-0.2313	-0.66644	-1.05103	-1.04904	-0.44613	-0.37487	-0.70144
ENST00000234420:4	-0.07887	0.41493	-0.15884	-0.82728	-0.25358	-0.10236	0.29447	-0.43535
ENST00000431614:11	-4.32007	-2.48688	-3.7293	-4.15932	-4.2254	-2.6651	-2.91625	-3.45125
ENST00000349456:2	-1.91456	-1.42968	-2.18453	-2.60839	-2.95673	-2.47009	-1.87869	-2.14785
ENST00000423109:2	-3.58124	-1.28948	-0.3074	-1.36886	-2.63457	-1.93116	-1.00282	-1.69384
ENST00000417641:13	-1.76228	-1.07997	-1.14343	-1.95197	-1.7865	-0.91969	-1.93546	-2.05841
ENST00000482064:3	-0.77052	0.1448	-0.59884	-0.76583	-1.00577	0.25025	-0.00332	-0.7577
ENST00000539933:3	-0.81608	0.67265	-0.01419	-0.49226	-0.97948	0.92718	0.20817	-0.31451
ENST00000409851:25	0.50194	0.80657	0.57186	0.1306	0.32366	0.74187	0.62623	0.32448
ENST00000324219:10	-2.0775	-1.04083	-1.96182	-2.50556	-2.51983	-1.81875	-1.72908	-2.29346
ENST00000447558:1	-3.071	-2.16253	-2.25605	-3.46889	-3.42126	-3.21383	-2.62781	-3.38926
ENST00000393321:1	-2.66362	-1.25959	-2.18874	-3.37859	-2.73574	-2.1805	-2.03519	-2.28321
ENST00000439966:13	-2.8451	0.1107	-1.61208	-3.76576	-3.42553	-1.91667	-1.53424	-2.27115
ENST00000354115:5	1.37633	1.93348	1.3273	0.85018	0.8474	1.49397	1.61954	1.47629
ENST00000544784:7	-1.35797	-0.44095	-1.25913	-2.06792	-1.95724	-0.75598	-1.14997	-1.44311
ENST00000539346:13	-1.84397	-1.09402	-1.50591	-2.32163	-2.28346	-1.21156	-0.73428	-1.83249
ENST00000466241:1	-0.17167	0.23822	-0.13723	-0.5281	-0.16559	0.23136	0.0988	-0.40034
ENST00000295238:10	-3.66613	-2.82674	-4.02785	-4.21223	-3.74402	-2.86181	-3.58266	-4.08495
ENST00000475675:4	0.5713	1.27735	1.42766	0.97471	1.15266	1.56157	1.47646	1.09412
ENST00000552641:5	-1.14167	-0.5987	-1.10984	-1.63851	-1.46206	-0.71788	-0.66608	-1.24729
ENST00000482151:1	-0.93621	-0.16392	0.05967	-1.06658	-1.0057	-0.23056	0.00385	-0.25991
ENST00000444746:8	-0.60254	0.09893	-0.27867	-0.48697	-0.73918	0.03318	-0.03528	-0.75283
ENST00000444746:27	-2.55904	-1.76125	-2.40303	-2.88251	-2.06923	-1.48144	-1.64078	-1.98693
ENST00000421344:8	-2.99227	-2.00006	-2.27664	-3.24184	-2.53404	-1.94349	-1.92093	-3.51264
ENST00000426248:22	-2.51338	-1.7782	-1.83949	-2.58003	-2.15765	-1.89474	-2.52904	-3.0467
ENST00000437150:8	-2.73048	-2.00651	-2.70031	-2.9426	-3.4273	-2.52825	-2.53074	-3.13069
ENST00000315796:7	-3.01402	-2.58468	-2.97657	-3.57992	-2.92186	-2.43421	-1.93863	-2.40895
ENST00000375221:15	-0.58873	0.28311	0.17208	-0.5126	-0.21992	0.2628	-0.04394	-0.2472
ENST00000480606:2	-1.17849	-0.45033	-0.18988	-0.67421	-0.42891	-0.13381	-0.32015	-0.61608
ENST00000480606:4	0.57106	0.93814	1.30829	0.93556	0.50223	1.18943	1.27784	0.71331
ENST00000392529:7	-3.03441	-2.12692	-2.52805	-3.19647	-3.8965	-2.74681	-3.17155	-3.81035
ENST00000264167:17	-2.75312	-1.57134	-2.20249	-2.95656	-3.1382	-2.34805	-2.32081	-2.50367
ENST00000445546:2	-6.58824	-5.67574	-6.41761	-7.11449	-7.12163	-6.3003	-5.95974	-6.48295
ENST00000392238:8	-0.34444	0.18271	-0.43111	-0.96274	-0.27861	0.21671	-0.157	-0.43498
ENST00000449802:48	-1.04843	-0.47735	-1.42528	-3.00554	-1.59461	-0.27554	-1.88764	-2.30406
ENST00000415947:1	5.38889	5.95308	5.68324	5.149	5.60419	5.97047	5.79736	5.54281
ENST00000236959:12	-3.72762	-3.01292	-2.6723	-3.98133	-4.02731	-2.61605	-3.59559	-4.44636
ENST00000454148:1	-6.26467	-5.30617	-6.07367	-7.35907	-7.18788	-6.52675	-5.90334	-7.35471
ENST00000490188:2	-2.14225	-1.74935	-1.99249	-2.82567	-2.20535	-0.92755	-0.96502	-1.90733
ENST00000474225:3	-0.74968	-0.11508	-0.24533	-0.8211	-0.59264	0.00894	-0.27495	-0.55875
ENST00000473642:2	0.64728	0.77937	1.16771	0.51381	-0.40812	0.506	0.42272	-0.29566
ENST00000392045:4	-1.71958	-0.68059	-1.62112	-2.1969	-2.15977	-1.08058	-1.32524	-1.82977
ENST00000341950:2	-0.72912	-0.18607	-0.17265	-0.62391	-0.85193	-0.49452	-0.21095	-0.47552
ENST00000409112:23	-1.93188	-1.11816	-1.34981	-1.79076	-1.78714	-1.6051	-0.8768	-1.50946
ENST00000409788:5	-1.23453	-0.54426	-1.19271	-1.54394	-0.97623	-0.77195	-0.6571	-1.26731
ENST00000442506:21	-4.76864	-3.58672	-3.02604	-4.46369	-4.50431	-3.48244	-3.97708	-4.12523
ENST00000281513:18	-1.06169	0.03407	-0.82451	-1.28325	-1.3692	0.25143	-0.16068	-0.87656
ENST00000361078:14	-1.54008	-0.81077	-1.30352	-1.48984	-1.84219	-1.23188	-1.15043	-1.79522
ENST00000380746:18	-1.41159	-1.01653	-1.55135	-2.18058	-2.22622	-1.60088	-1.19411	-1.611
ENST00000336112:12	-2.93206	-1.4755	-2.99912	-3.41231	-2.88661	-2.07659	-1.79709	-2.55952
ENST00000380649:4	-3.17077	-1.72771	-2.12292	-3.05124	-3.10849	-1.99027	-2.15673	-2.80038
ENST00000481751:2	-0.80194	-0.1388	0.03228	-0.65682	-0.56398	-0.11419	0.2371	-0.02051
ENST00000461319:2	-2.90981	-1.15215	-1.39108	-2.49819	-2.37547	-1.08511	-1.3602	-1.74385
ENST00000507184:28	-0.31331	0.00804	0.32996	-0.3802	-0.76521	-0.41229	-0.06164	-0.50516
ENST00000342905:6	-4.03344	-2.18525	-2.30024	-4.54746	-4.4673	-3.12755	-3.2294	-3.61552
ENST00000260630:3	0.43208	0.88956	0.86289	0.51117	0.41564	0.81945	0.80488	0.3954
ENST00000542094:5	-0.2168	0.06215	-0.57884	-1.22564	-1.23574	-0.40474	-0.46216	-0.78388
ENST00000460072:1	-2.09574	-1.15722	-0.53483	-1.37978	-1.70946	-0.94268	-0.81448	-1.08829
ENST00000378715:7	-2.90105	-2.00222	-1.73905	-2.86552	-2.78801	-1.38145	-1.95015	-2.26437
ENST00000421748:6	-2.23375	-0.99097	-1.75187	-2.16511	-2.29054	-1.02651	-1.517	-1.96491
ENST00000404125:23	-4.56623	-4.15675	-4.4364	-5.39191	-4.81084	-3.90415	-5.42288	-5.65433
ENST00000481518:6	-1.58413	-1.18842	-0.7953	-1.58346	-1.34794	-1.00864	-0.56589	-1.16816
ENST00000345102:2	-1.94613	-0.42525	-1.22409	-1.61474	-1.67612	-0.8796	-0.75342	-1.57336
ENST00000463046:9	-4.18657	-3.40489	-3.12366	-3.60248	-3.74958	-3.28362	-3.42339	-3.64679
ENST00000398569:44	-2.51677	-1.29169	-1.25729	-2.47016	-1.91856	-1.50125	-1.59496	-1.92108
ENST00000398569:38	-1.33058	-0.78674	-0.9136	-2.927	-1.17701	0.36033	-0.72941	-1.26802
ENST00000428210:9	-2.42557	-1.35396	-1.35779	-1.80912	-1.63027	-0.83315	-1.16928	-1.39144
ENST00000406334:15	-3.23429	-1.22781	-2.9948	-3.89673	-3.31968	-1.85333	-2.56241	-2.79693
ENST00000264436:15	2.88318	4.42681	4.20609	3.67503	3.087	4.00081	3.89568	3.09613
ENST00000463975:3	-2.67329	-0.99846	-2.32372	-3.21965	-2.62728	-1.5201	-1.84456	-2.45031
ENST00000409868:31	0.49105	1.11442	0.73235	0.52973	0.4224	1.0014	1.0935	0.4774
ENST00000415570:7	-2.60002	-1.97035	-2.68354	-4.69761	-3.16391	-2.14647	-1.86573	-2.59265
ENST00000535254:13	0.73134	1.29623	0.65099	-0.07859	0.76515	1.20479	1.11962	0.74411
ENST00000409311:6	-1.24104	-0.18404	-0.79247	-1.96883	-2.05346	-0.62032	-0.34007	-0.78359
ENST00000541377:29	-2.93451	-1.8452	-1.94189	-3.59247	-2.98445	-2.04213	-1.84261	-2.3434
ENST00000426778:10	-0.91532	0.11131	-0.5315	-0.86763	-1.08057	-0.07259	-0.0124	-0.72141
ENST00000344908:3	0.04642	0.43778	0.44201	0.04434	-0.00889	0.29705	0.54117	0.17075
ENST00000392858:1	-1.53197	-0.63656	-0.32087	-0.76417	-1.13116	-0.48028	-0.35285	-1.42442
ENST00000243346:7	-0.20869	0.33148	0.00995	-0.16261	-0.49164	0.01773	0.18141	-0.37369
ENST00000243346:3	-1.34076	-0.31694	-0.15241	-0.66694	-1.22549	-0.30982	-0.00923	-0.4368
ENST00000427231:78	-0.31533	0.25866	0.47293	-0.07042	-0.31751	0.01603	0.54732	-0.03646
ENST00000343439:8	-0.26494	0.2108	-0.12928	-0.34928	-0.77767	-0.04295	0.1281	-0.66512
ENST00000263636:10	-1.41587	-1.06185	-1.25809	-1.96349	-1.40843	-1.03268	-1.18146	-1.65474
ENST00000434918:25	-1.46646	-1.10876	-1.58534	-2.69835	-1.47977	-0.30775	-0.74205	-1.56586
ENST00000490286:17	-2.05732	-1.16924	-1.42568	-2.04353	-1.62975	-1.30657	-1.85615	-2.13746
ENST00000416189:1	-2.57091	-1.48702	-1.91972	-2.65925	-2.04855	-1.57393	-1.70584	-2.08127
ENST00000543192:11	-1.21504	0.06845	-0.43447	-2.4011	-1.2944	-0.04956	-0.17767	-0.2816
ENST00000392717:8	-0.87285	-0.44344	-0.46863	-0.78806	-0.86786	-0.28008	-0.31164	-0.66597
ENST00000243344:29	-1.46154	-1.11995	-1.39002	-1.90936	-1.53247	-1.25764	-0.63181	-1.20626
ENST00000418194:5	-0.47856	-0.30405	-0.64146	-1.28527	-0.85343	-0.37554	-0.09735	-0.62899
ENST00000409833:8	-6.08438	-5.13714	-5.68629	-6.07976	-5.56082	-5.25881	-5.27889	-6.13429
ENST00000536291:4	-1.39989	0.00673	-1.3183	-1.52506	-1.70343	-0.58496	-0.55231	-1.31831
ENST00000361354:18	-0.01098	1.12921	0.57603	-0.1631	-0.95073	0.49414	0.42163	0.06937
ENST00000479598:4	-0.97931	-0.66171	-0.97664	-1.51003	-1.47169	-0.9456	-0.57817	-0.9573
ENST00000392332:13	-1.55273	-1.11171	-0.70828	-1.90402	-1.95368	-0.72473	-0.96719	-1.58803
ENST00000392320:9	-0.25558	0.0767	-0.32162	-0.7739	-0.4146	0.04227	-0.06367	-0.44762
ENST00000263956:16	-1.5939	-0.90043	-1.25716	-1.74081	-1.6163	-1.0806	-0.88733	-1.25343
ENST00000435252:2	-1.55041	-1.11391	-1.06789	-1.42115	-1.23581	-0.78285	-0.61432	-1.23364
ENST00000409153:16	-2.70288	-2.22058	-2.17555	-2.47598	-2.4874	-2.15069	-2.1809	-2.56745
ENST00000392257:6	0.29475	1.63273	0.89704	0.38214	0.81135	1.26435	1.16698	0.69455
ENST00000392257:4	-2.1822	-1.11209	-1.77935	-2.22022	-2.21152	-1.79445	-1.83709	-2.51614
ENST00000457679:19	-0.87298	-0.07405	-0.7142	-1.10274	-0.51842	-0.19051	-0.46945	-0.96117
ENST00000281772:9	-3.92496	-2.48057	-2.32569	-3.04083	-2.25714	-1.63166	-3.04182	-3.54251
ENST00000438563:3	0.8709	1.47449	1.07519	0.83373	0.82688	1.16502	1.59137	0.86709
ENST00000430930:28	1.42006	1.7633	1.84077	1.3469	0.72228	1.38163	1.9343	1.60099
ENST00000490566:5	1.00087	2.26213	2.23771	1.6644	1.18715	1.87809	2.28957	1.72143
ENST00000430930:25	2.48219	3.73842	3.54984	3.1433	2.4308	3.43167	3.76591	3.37192
ENST00000446688:9	1.23964	2.65444	1.93715	1.56452	1.05209	2.02605	2.26687	1.60107
ENST00000446688:8	0.4409	1.6607	1.25321	0.78041	0.00555	1.33045	1.44435	0.81541
ENST00000446688:7	-0.19645	1.31142	1.00924	0.2602	-0.83201	1.01906	1.45083	0.67014
ENST00000419504:22	1.17361	2.2291	2.13342	1.44418	1.08508	2.01984	2.1713	1.68248
ENST00000418019:22	-1.68391	-0.41863	-0.99589	-2.19965	-1.91515	-0.80778	-0.44728	-1.198
ENST00000418019:11	0.36852	1.12491	0.9192	0.42847	0.11108	0.79373	0.5979	0.18629
ENST00000389044:32	-1.10794	-0.00029	-0.49476	-1.09835	-0.94141	-0.32344	-0.40417	-0.82884
ENST00000494618:6	-1.96688	-0.48319	-1.11991	-2.25408	-3.62528	-1.70989	-1.41031	-1.59147
ENST00000353578:10	0.31568	0.76068	0.73076	0.0287	0.25343	1.12805	0.75067	0.40146
ENST00000434583:9	-1.85188	-0.62434	-1.53845	-3.74015	-2.99789	-2.63956	-2.07921	-3.53853
ENST00000434243:6	-3.71494	-2.06395	-3.19503	-3.75805	-3.53342	-2.28111	-2.86946	-3.19307
ENST00000452837:7	-3.23281	-2.84538	-2.85166	-3.57458	-2.74821	-2.41947	-1.82504	-2.65907
ENST00000465794:2	2.83748	3.21298	3.0121	2.56221	2.73891	3.29558	3.07908	2.75856
ENST00000263754:3	-0.87234	0.01049	-0.86839	-1.40093	-1.31702	-0.60927	-0.66603	-0.98051
ENST00000396676:7	-2.2922	-1.74739	-2.38246	-3.48526	-2.8944	-1.09682	-1.9614	-3.1303
ENST00000465020:4	-0.13711	0.27727	-0.36377	-0.79053	-0.97136	0.04965	0.65429	-0.22768
ENST00000462088:2	-0.80216	0.08825	-0.12217	-0.61245	-0.90173	-0.15914	0.09738	-0.13023
ENST00000431278:4	-2.07085	-1.28406	-1.59178	-3.00172	-1.80012	-1.25599	-1.77712	-2.11164
ENST00000405570:12	-1.53042	-1.00508	-1.08345	-1.44794	-1.6991	-1.16674	-0.62298	-1.13922
ENST00000453024:13	-3.72647	-2.70782	-2.8	-3.75739	-3.85352	-2.69191	-2.47568	-2.79597
ENST00000417768:6	-2.29742	-1.84475	-2.32055	-2.79263	-3.09401	-2.72019	-2.19274	-2.45145
ENST00000383744:4	-0.52529	-0.13624	-0.13109	-0.60574	-0.73552	-0.34025	0.10664	-0.16008
ENST00000396031:10	-0.49102	-0.12519	-0.11221	-0.49873	-0.41798	0.66398	0.32922	-0.40695
ENST00000433336:7	-1.28165	-0.54436	-1.4918	-1.6904	-1.74233	-0.91615	-0.97954	-1.46835
ENST00000487805:35	-2.06788	-0.68908	-1.3718	-2.73869	-2.28422	-1.36205	-1.49878	-2.17131
ENST00000460073:2	-1.51984	-1.06541	-0.4978	-1.24776	-1.54614	-0.79771	-0.86458	-1.18943
ENST00000496254:14	-3.08468	-2.53698	-2.74244	-4.00854	-3.34207	-2.32893	-2.90711	-3.55408
ENST00000477308:3	-2.53559	-1.7777	-2.0069	-3.16885	-3.11167	-2.09551	-1.9996	-2.30523
ENST00000479241:13	-1.82717	-1.02172	-0.94513	-1.75346	-1.71967	-1.16898	-1.03585	-1.59507
ENST00000475206:4	-0.1357	0.57943	0.14398	-0.10063	-0.03067	0.36138	0.32842	-0.24012
ENST00000486979:12	-2.9846	-2.14003	-1.89686	-2.07108	-2.64574	-1.88059	-2.41865	-2.86683
ENST00000449213:3	-1.18996	-0.53275	-1.01845	-1.85078	-1.66171	-0.92948	-0.66519	-1.08377
ENST00000498699:10	-1.38447	-0.68097	-1.16047	-1.29491	-1.72503	-0.99259	-0.5327	-1.54419
ENST00000466380:4	0.30566	1.73265	0.72451	-0.43487	0.52976	1.28941	1.06052	0.5266
ENST00000489711:14	-0.41407	0.15336	0.19671	-0.03194	-0.77497	-0.0257	0.21707	-0.12335
ENST00000469649:1	-0.80039	-0.37691	-0.20945	-0.68526	-1.04551	-0.31751	-0.28017	-0.73789
ENST00000481965:3	-1.2765	-0.28735	-1.14335	-1.60763	-1.33777	-0.17649	-0.87405	-1.6132
ENST00000475265:3	-1.1846	-0.77317	-0.94473	-1.24517	-1.43504	-0.7884	-0.76703	-1.22681
ENST00000265062:5	-1.8888	-0.78762	-2.51946	-2.87694	-2.38085	-1.01408	-1.76753	-2.45548
ENST00000515429:3	-0.84102	-0.47371	-0.44092	-0.89193	-0.85568	-0.57835	-0.67413	-1.02503
ENST00000533801:14	-1.80043	-1.22932	-1.7065	-2.07476	-1.69457	-1.38447	-1.03465	-1.55384
ENST00000260818:42	-3.32239	-2.86598	-2.5673	-4.28634	-3.40245	-2.05674	-2.20651	-2.79462
ENST00000538066:16	-1.10209	-0.13288	-0.60508	-0.89119	-0.99003	-0.45779	-0.38264	-1.01048
ENST00000460495:8	-0.35341	0.03539	-0.08536	-0.69929	-0.54836	-0.14966	-0.1385	-0.44109
ENST00000511968:3	-3.49653	-2.96122	-2.09911	-3.40314	-4.45049	-3.19026	-2.82165	-3.7578
ENST00000497002:4	-1.1647	-0.99807	-1.4651	-2.02042	-1.76639	-1.07428	-0.6903	-1.28795
ENST00000460822:8	-0.69798	-0.21964	-0.74904	-1.22444	-0.95448	-0.32405	-0.51052	-1.1732
ENST00000497155:6	-3.56522	-2.88541	-2.63925	-4.0409	-2.90738	-2.27028	-1.75748	-2.70667
ENST00000421660:28	-1.25353	-0.77826	-0.55662	-0.75464	-1.73519	-0.97544	-0.5802	-1.13892
ENST00000357474:6	-0.42064	0.14534	-0.11085	-0.37897	-0.58557	0.4768	0.23713	-0.32368
ENST00000342981:7	-2.16208	-0.75683	-1.95944	-2.46965	-2.16806	-0.94497	-1.43874	-1.9116
ENST00000438053:2	-1.50321	-0.17771	-0.38478	-1.53436	-0.32703	-0.15627	0.03958	-0.69974
ENST00000468220:5	0.5921	1.05122	1.22791	0.70326	1.11145	1.33019	1.2931	0.66946
ENST00000412924:1	-2.98643	-2.07237	-3.6156	-4.57189	-3.0385	-2.68054	-5.50276	-6.44268
ENST00000334859:3	-0.84556	-0.29838	-0.83725	-1.0913	-0.84767	-0.42659	-0.55029	-1.09345
ENST00000475560:6	-1.5885	-1.07005	0.08123	-1.58278	-1.79493	0.30853	-0.87465	-1.54826
ENST00000343450:8	-7.11258	-5.57567	-4.79522	-6.41497	-6.54586	-5.906	-5.89358	-6.76566
ENST00000273221:1	-2.66249	-1.97796	-2.16546	-2.4089	-2.58349	-2.05105	-2.32634	-2.64891
ENST00000321169:12	-0.56738	-0.01077	-0.03608	-0.67501	-0.14917	-0.00042	-0.05013	-0.53406
ENST00000461696:2	-0.33263	0.30391	0.23423	-0.45687	-0.41725	-0.21326	-0.3522	-0.76591
ENST00000494108:5	-2.63713	-1.79049	-2.43733	-3.30022	-3.73264	-2.70886	-2.22397	-2.66361
ENST00000264331:9	-0.43542	-0.1133	-0.43196	-1.14249	-0.49058	-0.05358	0.01615	-0.27168
ENST00000383771:11	-1.16621	-0.62513	-1.42557	-2.21431	-2.20955	-1.71028	-0.97875	-1.35413
ENST00000282538:8	1.84105	2.06399	1.61935	1.08242	1.03882	1.57928	2.12566	1.22378
ENST00000487200:7	-1.44075	-0.42145	-0.68238	-1.63332	-1.43172	-0.56837	-0.99716	-1.15911
ENST00000354379:3	-1.2076	-0.13074	-1.11135	-1.8146	-1.29664	-0.33036	-0.74497	-1.4804
ENST00000296129:2	-2.85386	-1.71398	-2.13293	-3.256	-2.87129	-2.59688	-1.32802	-1.97084
ENST00000296137:5	-0.286	0.00981	0.1768	-0.18878	-0.30933	0.18056	0.20121	-0.08185
ENST00000425518:16	-0.4603	-0.14043	-0.29984	-0.86045	-0.82569	-0.4726	-0.02368	-0.31434
ENST00000296446:4	-3.19609	-2.32891	-3.66307	-5.44009	-3.06405	-2.17361	-2.59031	-2.94488
ENST00000537036:8	-3.53061	-2.38575	-3.52731	-4.04802	-3.9986	-3.54795	-2.62636	-3.03166
ENST00000266041:8	0.15685	0.37276	-0.16366	-0.61518	-0.40968	0.16728	0.23029	-0.45287
ENST00000356248:7	-0.69211	-0.28868	-0.62164	-1.19974	-1.24603	-0.66614	-0.78945	-2.11615
ENST00000488010:5	-0.31392	-0.0194	-0.08756	-0.69347	-0.9047	-0.4492	-0.01239	-0.33107
ENST00000475937:1	-2.48658	-1.8445	-1.41361	-1.76991	-2.04391	-1.67317	-1.89691	-2.41554
ENST00000471858:4	-0.27718	0.3823	-0.23933	-0.59495	-0.18803	0.12647	-0.16906	-0.55924
ENST00000485027:14	-0.48588	0.06315	-0.06666	-0.48675	-0.3084	0.12716	-0.18175	-0.45098
ENST00000336332:3	-2.26456	-0.13116	-1.79232	-2.72889	-1.93278	-1.02789	-0.61442	-1.44682
ENST00000341105:6	-2.3454	-1.98561	-1.74352	-2.62144	-3.53297	-1.92066	-1.93666	-2.95487
ENST00000341105:6	-0.69752	-0.18881	-0.39099	-0.73868	-0.58013	-0.3021	0.05907	-0.3584
ENST00000296255:10	-1.07975	-0.38539	-0.41308	-1.09821	-1.35235	-0.27926	-0.85076	-1.06889
ENST00000393308:2	-0.91452	-0.38558	-1.31173	-1.57515	-0.90682	-0.36095	-1.03818	-1.53483
ENST00000326682:2	-0.72162	-0.0742	-1.51428	-2.04914	-1.49779	-0.90019	-0.71241	-1.33119
ENST00000511439:4	-0.93716	0.02237	-0.46106	-0.89067	-1.46209	-0.08483	-0.03701	-0.86245
ENST00000498077:19	-1.99207	-0.79389	-1.86854	-2.39032	-1.92256	-0.92385	-1.13315	-1.53859
ENST00000264951:4	-0.71881	-0.1451	-0.52895	-0.83595	-0.68305	-0.10008	-0.5093	-0.77471
ENST00000475915:9	-0.7835	0.09461	0.00542	-0.21025	-0.75938	0.2502	0.06935	-0.3428
ENST00000264676:1	-0.18678	0.48623	-0.51203	-1.2109	-1.23938	-0.69438	-0.05494	-0.65186
ENST00000340989:17	-0.60433	0.34255	0.02991	-0.88145	-0.47865	-0.09635	0.19048	-0.209
ENST00000430069:13	-1.01856	-0.32748	-0.5549	-0.75803	-0.90735	-0.35976	-0.5457	-0.90678
ENST00000263962:3	0.1394	0.77696	0.82687	0.24722	0.0141	0.23201	0.72193	0.18614
ENST00000382564:6	-4.29463	-2.43874	-2.4805	-3.21598	-4.29918	-3.5305	-3.21182	-3.92291
ENST00000488149:25	-1.83144	-1.25283	-1.56485	-2.3179	-2.79928	-1.41701	-1.37871	-2.17084
ENST00000437205:2	-3.07807	-2.10434	-1.95683	-2.25682	-2.88973	-1.9267	-1.8334	-2.26397
ENST00000454309:5	-2.59907	-1.93378	-1.89891	-2.67479	-1.82486	-1.18993	-1.58599	-2.42179
ENST00000488508:5	1.20934	1.65695	1.52417	1.04351	1.03999	1.50681	1.72403	1.54446
ENST00000339368:4	-3.44406	-2.88001	-2.83437	-3.87876	-2.89877	-2.36753	-2.45231	-3.75795
ENST00000509768:6	-0.37323	0.25761	-0.29332	-0.76565	-0.51288	-0.04082	-0.20911	-0.39351
ENST00000382891:3	-0.82544	0.06266	-0.3741	-0.63198	-0.38777	0.1835	-0.23512	-0.64653
ENST00000420906:9	0.17532	1.06688	0.99427	0.47563	0.35171	0.91938	1.00843	0.5933
ENST00000398129:10	-1.57914	-0.52369	-0.78619	-1.43196	-1.00551	-0.52692	-0.55471	-1.06261
ENST00000512636:8	0.51353	0.81159	0.36255	-0.10776	0.01617	0.68344	0.70918	0.1323
ENST00000504907:10	-2.47153	-1.46247	-2.21465	-3.16652	-2.68379	-1.87865	-1.66779	-1.81246
ENST00000510573:13	0.10722	0.59511	0.18263	-0.20681	-0.24857	0.17367	0.17768	-0.08242
ENST00000508466:10	0.9124	1.68711	1.18467	0.72944	0.23512	0.7168	1.38742	0.96762
ENST00000506202:15	-1.83402	-0.63618	-1.50022	-2.77547	-1.22942	-1.08487	-1.12903	-1.9434
ENST00000309042:1	-0.20075	0.09637	-0.00845	-0.50269	-0.41946	-0.12313	-0.16906	-0.57023
ENST00000512575:2	-2.27913	-1.30123	-1.25251	-2.99024	-2.17274	-1.32136	-1.21121	-1.56934
ENST00000357349:12	-3.63794	-2.0897	-1.71835	-3.32187	-3.49228	-2.12199	-1.90989	-2.57984
ENST00000440591:5	-3.37819	-2.47871	-3.00397	-3.9296	-3.81202	-3.37128	-3.42307	-3.62902
ENST00000511939:17	-0.20221	0.75908	0.35867	-0.28932	0.28691	0.50493	0.47072	-0.27932
ENST00000506828:2	1.39347	1.66765	1.92434	1.53241	1.7019	2.13934	1.94829	1.53885
ENST00000399100:7	-0.51488	0.05262	-0.23362	-0.59446	-0.88603	-0.53907	0.0079	-0.24334
ENST00000399100:8	-0.05229	0.35333	-0.09027	-0.28684	-0.06359	0.59553	0.27511	-0.31356
ENST00000264498:2	-0.47077	0.00699	-0.16457	-0.52889	-0.57351	-0.28662	-0.06083	-0.46571
ENST00000510377:6	-1.85351	-1.10784	-1.5266	-1.68693	-2.05158	-1.49415	-0.87732	-1.35592
ENST00000510615:3	-1.72265	-0.71159	-1.21751	-1.3433	-1.87206	-1.18542	-0.8696	-1.68761
ENST00000515201:6	-0.03451	0.88033	0.56424	0.1598	0.21293	0.74968	1.08918	0.60972
ENST00000513245:4	-2.88822	-0.6506	-1.88052	-3.26116	0.03864	0.39886	0.06069	-1.18599
ENST00000335742:17	-0.1053	0.98218	0.5537	-0.34933	0.05559	0.57254	0.63622	-0.20279
ENST00000403733:12	-0.25446	0.155	0.16403	-0.92157	-0.55603	0.07457	-0.55999	-0.93203
ENST00000303965:25	-6.97557	-5.98301	-5.75707	-6.53959	-6.31045	-5.22486	-6.27041	-6.50951
ENST00000508066:12	-3.60043	-2.66695	-3.06106	-3.87387	-3.63379	-3.21672	-3.45612	-4.00964
ENST00000454158:3	-0.11271	0.38591	0.46281	0.05217	-0.20276	0.35335	0.49442	0.30896
ENST00000381938:5	-0.75907	-0.15807	-0.1751	-0.45899	-0.61785	-0.30956	0.00292	-0.40774
ENST00000507766:1	-4.24202	-2.77304	-4.26137	-6.45772	-4.02698	-3.53354	-3.26959	-5.46257
ENST00000504584:2	1.59822	1.9439	1.5443	1.09343	1.23749	1.48833	1.02776	0.62961
ENST00000296028:3	-0.39404	-0.03144	-0.59666	-1.14125	-0.86894	-0.32191	-0.12188	-0.49636
ENST00000508465:2	-3.35093	-2.1922	-2.77901	-3.63597	-3.27365	-2.25995	-3.35346	-3.70781
ENST00000510985:12	-1.01182	-0.48106	-0.5953	-1.31758	-0.74972	-0.36513	-0.4017	-0.70194
ENST00000237612:8	-1.32671	-0.79921	-1.30213	-2.04619	-1.77932	0.09994	-0.08265	-1.71036
ENST00000237612:5	0.31882	1.40619	0.62868	-0.06238	0.56008	0.89197	0.29835	-0.19833
ENST00000513837:8	-0.53715	-0.28777	-0.44485	-0.8867	-0.59449	-0.25285	-0.3566	-0.72596
ENST00000508895:5	-0.80912	-0.04825	-0.18212	-0.5751	-0.55555	-0.12669	-0.31513	-0.71321
ENST00000305798:1	-2.03688	-1.26543	-2.06023	-2.42382	-2.67899	-1.9968	-1.9604	-2.2317
ENST00000503230:10	-2.11071	-1.64923	-1.12212	-1.66888	-1.99508	-0.95973	-1.74196	-2.27883
ENST00000467183:14	-3.86251	-1.81403	-5.67343	-6.49128	-4.52912	-2.70187	-2.75358	-5.58075
ENST00000309071:11	-1.00626	-0.39626	-1.09573	-2.93829	-2.06069	-0.53253	-0.99331	-1.65891
ENST00000264805:19	-2.81246	-0.61048	0.05038	-0.52359	-2.62414	-0.27048	-0.31857	-1.84019
ENST00000541133:5	-1.78806	-0.7452	-0.87671	-1.86239	-1.49627	-1.28317	-0.64444	-1.3438
ENST00000503588:3	-1.46969	-0.66307	-1.08239	-2.02794	-1.53009	-0.98623	-0.49431	-0.85812
ENST00000280612:3	0.12936	0.56523	0.8424	0.12426	0.44622	0.73884	0.71927	0.11358
ENST00000433477:5	-1.48801	-0.51983	-1.48221	-2.2549	-1.5517	-0.80835	-1.04756	-1.45929
ENST00000510533:11	1.1154	1.4322	1.70171	1.10779	1.09798	1.55972	1.65319	1.33307
ENST00000510533:4	0.11818	0.71308	0.61608	-0.36646	0.08105	0.83231	1.00531	0.44149
ENST00000506733:20	-1.33953	-0.74139	-1.25309	-1.73634	-1.26161	-1.01432	-1.00635	-1.36755
ENST00000508361:18	-5.12583	-4.91724	-3.40072	-4.48803	-5.06222	-4.33752	-4.55811	-5.15575
ENST00000230914:1	-3.01332	-2.42412	-2.35831	-4.12623	-2.79335	-2.15694	-1.94001	-2.66314
ENST00000506799:5	-1.43128	-0.91765	-1.41066	-2.02058	-1.7954	-1.51489	-1.17749	-1.49294
ENST00000256441:4	1.03447	1.88137	0.45456	-0.07215	0.97824	1.5611	1.63879	1.07428
ENST00000503868:3	-2.97689	-1.9252	-2.18082	-2.73948	-2.8559	-2.08758	-2.21392	-2.86803
ENST00000327891:1	-0.66838	0.86722	0.33319	-0.22075	-0.55636	0.09199	0.23204	-0.19211
ENST00000513079:4	-3.01063	-1.62809	-2.65716	-3.45065	-3.57201	-2.50963	-2.17064	-2.31154
ENST00000514141:8	-1.27208	-0.43618	-0.75999	-1.11043	-0.12634	0.14417	-0.599	-1.10758
ENST00000274364:12	-1.14529	-0.23022	-1.01703	-1.11895	-1.45797	-0.60337	-0.81218	-1.51548
ENST00000396234:16	-0.52202	0.12659	0.13804	-0.24272	-0.30117	-0.02857	0.15963	-0.22115
ENST00000265081:11	-2.223	-0.48208	-1.91952	-3.26187	-2.83609	-2.00223	-1.22989	-2.31416
ENST00000325674:20	-0.22778	0.77617	-0.11027	-0.89319	-0.49376	-0.00968	0.21797	-0.60284
ENST00000231368:11	-1.73902	-0.89622	-1.70338	-2.32565	-2.25625	-1.13612	-1.37232	-1.82155
ENST00000312637:2	-1.33688	0.21741	-1.05351	-1.80319	-0.97956	-0.57905	-0.0122	-0.72591
ENST00000261483:4	-1.79735	-0.37356	-1.24964	-1.92272	-1.5221	-0.72114	-0.68759	-1.38982
ENST00000261483:15	-0.98234	-0.31478	-0.75265	-1.31542	-1.20946	-0.67093	-0.67972	-1.00091
ENST00000261483:17	-0.88639	-0.42515	-0.76638	-1.10293	-1.32658	-0.81083	-0.31774	-0.57646
ENST00000261483:19	-5.38879	-3.80164	-5.22365	-5.7052	-5.75243	-4.10097	-4.51019	-5.07589
ENST00000509732:2	-0.8912	-0.34865	-0.4146	-0.94248	-1.19941	-0.21032	-0.55458	-1.30582
ENST00000345990:10	-1.42141	-0.64133	-0.76767	-2.06798	-1.45417	-1.07022	-0.71547	-1.17786
ENST00000479605:2	-2.22032	-0.85906	-1.16473	-1.75201	-1.86916	-0.7291	-0.84509	-1.52173
ENST00000522052:3	-2.48606	-0.67129	-1.64081	-1.9393	-2.8522	-1.46052	-0.7776	-1.54451
ENST00000253814:5	-0.89931	-0.11917	-1.05071	-1.4493	-0.7153	-0.34275	-0.62777	-1.02584
ENST00000517926:2	-1.56392	-1.20424	-1.90261	-2.62088	-2.27791	-1.16134	-0.77868	-1.47521
ENST00000542339:4	-0.10516	0.25755	-0.17734	-0.59217	-0.28226	0.15623	0.43878	-0.05028
ENST00000356592:4	1.27726	1.68406	1.12997	-0.14325	1.45565	1.89351	1.29053	0.309
ENST00000522660:1	-2.16438	-1.49266	-1.12844	-1.59739	-2.1394	-1.13606	-0.82582	-1.21293
ENST00000523215:2	-1.20901	-0.7889	-1.33658	-1.75487	-1.44649	-1.19291	-1.08217	-1.68975
ENST00000332772:1	-1.4735	-0.85341	-1.50834	-1.7514	-1.42498	-0.95181	-0.57353	-1.47315
ENST00000513031:2	-1.11303	-0.21452	-0.68857	-1.64986	-1.00467	-0.10528	-0.48887	-0.90052
ENST00000315475:4	-0.70865	-0.15308	-0.52943	-1.21819	-1.82782	-0.58518	-1.26814	-1.94637
ENST00000296658:5	-1.38395	-1.2728	-0.38979	-1.0943	-1.71437	-0.9536	-0.68539	-1.7538
ENST00000513471:1	-4.14379	-3.81891	-3.12413	-3.57913	-3.22944	-2.41554	-2.89242	-4.11954
ENST00000515759:10	-1.31606	0.67671	0.45505	-0.69488	-0.80644	-0.38302	0.10583	-0.96669
ENST00000357387:19	-2.37845	-0.93347	-0.78398	-1.53193	-2.10636	-0.69477	-0.90803	-1.64495
ENST00000513525:3	-3.02108	-1.62755	-1.01573	-2.56956	-3.70257	-3.13054	-1.10005	-1.68074
ENST00000361377:6	-0.54193	0.1703	-0.04459	-0.31331	-0.2668	0.12009	0.15218	-0.33179
ENST00000509667:2	-1.46184	-1.15542	-0.54769	-1.42417	-1.69001	-0.88336	-1.20508	-1.63368
ENST00000396865:11	-4.73555	-3.14139	-3.35253	-5.39942	-4.72897	-2.35931	-2.24141	-3.82526
ENST00000274327:9	-3.5302	-2.10495	-2.61568	-3.31887	-4.74751	-3.14428	-2.61472	-3.72492
ENST00000381007:7	-3.87088	-1.79271	-2.38033	-3.07073	-3.65097	-2.47079	-1.61274	-2.93809
ENST00000506816:4	-4.50842	-2.90999	-2.46645	-4.20262	-4.03828	-3.73431	-2.74017	-5.72296
ENST00000506554:11	-0.79285	-0.30233	-0.6425	-0.97645	-1.01958	-0.47804	-0.34431	-0.61218
ENST00000522083:3	-1.18978	-0.83819	-0.30504	-1.43242	-2.2973	-1.32251	-1.1139	-1.95127
ENST00000265138:1	-2.88701	-1.80398	-3.01367	-3.68202	-2.96697	-2.00552	-2.46031	-3.04337
ENST00000510627:1	-1.34116	-0.58677	-0.75931	-1.0083	-2.03582	-0.86965	-0.25315	-0.92013
ENST00000513695:4	-1.19519	-0.3836	-0.83572	-1.76611	-1.32288	-0.74958	-0.71606	-1.41467
ENST00000284049:24	-1.40327	-0.51285	-1.16418	-1.56931	-1.4858	-0.4433	-0.5512	-1.1959
ENST00000284049:1	-4.5319	-4.21431	-2.78954	-5.01429	-6.17101	-5.20542	-4.19	-5.3765
ENST00000514154:5	-0.59276	0.32842	-0.30004	-1.20151	-0.65201	-0.40379	0.26969	-0.53858
ENST00000262464:61	-1.2205	-0.64632	-0.89933	-1.88585	-1.02975	-0.42307	-0.49936	-0.96458
ENST00000504202:4	-5.3272	-3.94047	-4.17441	-5.53482	-4.92603	-4.0508	-4.0359	-5.72904
ENST00000478588:4	-1.48717	-1.21773	-1.67572	-2.08867	-1.8453	-1.38147	-1.1066	-1.82409
ENST00000230901:15	-2.06476	-1.24328	-2.03865	-3.04658	-2.85839	-1.83755	-1.93529	-2.27295
ENST00000394886:8	0.14262	1.02888	0.24091	-0.02589	0.07689	1.13756	0.88843	0.12496
ENST00000504872:4	-1.16148	-0.76017	-0.52515	-0.93297	-0.87098	-0.57496	-0.59943	-0.92995
ENST00000431330:10	0.25237	1.11106	0.22882	-0.10217	-0.04877	0.62012	0.26483	0.01766
ENST00000503201:9	-1.38342	-0.54418	-1.22858	-1.5136	-1.84884	-0.74809	-0.78652	-1.6716
ENST00000423554:8	-0.5721	0.39303	0.30437	-0.24588	-0.45998	0.00217	0.25103	-0.1233
ENST00000326080:8	0.99269	1.45478	1.70064	1.3728	0.73856	1.61973	1.71237	1.32854
ENST00000326080:6	0.88163	1.64276	1.85573	1.46405	0.76646	1.79456	1.92467	1.52078
ENST00000521797:3	-0.97024	-0.2018	-0.51671	-1.27155	-1.48097	-1.16756	-1.4467	-1.79917
ENST00000230568:2	-3.07002	-1.59328	-2.88781	-3.74478	-3.43737	-2.29934	-2.52208	-2.70185
ENST00000492574:7	0.58959	0.88281	0.66381	0.31214	0.50565	0.90813	0.66524	0.28908
ENST00000379568:5	-1.7214	-1.228	-1.70367	-2.01488	-2.08453	-1.44202	-1.11139	-1.79628
ENST00000397311:9	-0.65505	-0.09039	0.05911	-1.07017	-0.64042	0.15466	0.04101	-0.21271
ENST00000489374:1	1.54112	1.98949	1.45319	1.0759	1.47932	1.74454	1.4691	1.14537
ENST00000348925:2	-1.17573	0.39488	-0.64226	-2.09716	-1.88531	-0.81458	-0.58233	-0.79361
ENST00000479394:1	-0.89175	-0.01902	0.01009	-0.74129	-0.53782	0.01074	0.15717	-0.24205
ENST00000352392:3	0.14103	0.50449	0.27999	-0.03987	-0.22576	0.21675	0.58005	0.22952
ENST00000330236:2	-2.66834	-2.29648	-1.5414	-2.16343	-2.41581	-1.5975	-2.24687	-2.76662
ENST00000376485:2	-3.94974	-2.65504	-2.05374	-4.60109	-4.66165	-3.15314	-2.92536	-3.69919
ENST00000487813:3	1.56513	2.32329	1.48475	1.00362	1.3299	1.72995	1.81334	1.16349
ENST00000375750:4	-1.29526	-0.95559	-0.67914	-1.49327	-1.54374	-0.4726	-0.18512	-0.82668
ENST00000374512:10	-2.71945	-1.0614	-2.05144	-2.75378	-1.59974	-1.22202	-1.18705	-2.44285
ENST00000274938:15	0.30876	0.68222	0.62173	0.36515	-0.00914	0.35613	0.46972	0.03158
ENST00000372899:36	-2.95731	-0.39105	-0.99849	-1.81742	-1.44539	-0.25015	-0.84483	-1.91175
ENST00000372883:33	-0.3793	0.39133	-0.19726	-0.42838	-0.14511	0.24053	0.18652	-0.27892
ENST00000372901:44	-5.29929	-2.33925	-2.86825	-5.29627	-4.31282	-3.16788	-2.9102	-3.70895
ENST00000437104:1	3.18856	3.6844	3.29268	2.71736	2.8007	3.2195	3.27297	2.92652
ENST00000371477:7	-2.03326	-0.70294	-1.11382	-1.70508	-1.53948	-0.66349	-1.08838	-1.56038
ENST00000480623:5	-0.3524	0.30404	0.34572	-0.26302	-0.13261	0.35663	0.78718	-0.12155
ENST00000244426:9	-0.78287	-0.35524	-0.68802	-1.35058	-1.28313	-0.37936	-0.51985	-0.86189
ENST00000484701:1	2.57328	3.40238	2.45288	2.15288	2.44	3.24304	2.63513	2.27202
ENST00000504364:2	-2.09558	-0.88207	-2.26007	-3.14656	-3.4395	-1.35837	-1.43014	-2.92759
ENST00000370420:11	1.42328	1.74265	1.78327	1.41156	1.46518	1.75994	1.64778	1.22693
ENST00000369556:2	-0.78937	-0.17516	-0.19119	-0.45109	-0.44647	0.03837	-0.15883	-0.61972
ENST00000275169:1	2.88222	3.67045	3.11086	2.50827	2.77522	3.44011	3.35706	3.03651
ENST00000368876:8	-0.59625	0.35984	-0.2868	-0.4487	-0.08736	0.53021	0.54527	-0.28717
ENST00000465404:3	-1.21473	-0.10987	-0.80518	-1.35784	-1.17985	-0.41983	-0.46707	-0.64773
ENST00000421865:23	0.03697	1.01968	1.56822	0.87183	0.99195	1.15666	1.6344	0.74804
ENST00000344492:4	-2.0083	-0.96888	-1.9547	-3.36071	-1.74777	-1.3685	-1.36267	-1.77328
ENST00000367591:9	-0.63537	0.32255	-0.40203	-1.00006	-0.256	0.40233	0.12824	-0.19505
ENST00000490177:2	-1.64549	-0.4736	0.55287	-0.88399	-0.88265	-0.48332	0.73062	-0.30928
ENST00000428397:1	3.36758	4.37029	3.54588	2.86985	3.3394	3.68993	3.66931	2.96297
ENST00000539592:11	0.03899	0.40774	0.29009	-0.25837	0.07157	0.44963	0.28958	0.06219
ENST00000366920:22	-1.91828	-1.24517	-1.64013	-2.29182	-2.93623	-1.57542	-1.33794	-2.30839
ENST00000504706:2	-1.55328	-1.20957	-1.0546	-1.53636	-1.76765	-1.22281	-1.06344	-1.53434
ENST00000470599:2	7.26586	8.19763	7.75278	7.26858	7.65956	8.13772	7.89582	7.61849
ENST00000244769:6	-2.21606	-1.03754	-1.83692	-2.33737	-2.15718	-1.6747	-1.85863	-2.47496
ENST00000259791:1	-0.11348	0.25923	0.63825	0.0605	-1.25235	-0.46418	-0.04853	-0.49789
ENST00000376977:22	-0.65784	-0.41078	-0.83836	-1.3082	-1.19872	-0.86854	-0.55058	-0.93828
ENST00000376704:3	-0.07816	1.26585	1.25613	0.38544	0.17278	0.79559	0.43245	-0.08032
ENST00000229729:17	-1.05715	1.11439	-1.35601	-1.81179	-3.31194	-0.92042	-1.55972	-3.32739
ENST00000375247:40	-1.22163	-0.11359	-0.43354	-0.74983	-0.70798	0.10922	-0.42432	-1.00347
ENST00000456592:8	-1.04545	-0.46098	-0.67122	-1.26244	-1.18655	-0.71191	-0.51463	-1.00479
ENST00000373365:2	-5.46385	-4.73737	-4.45335	-5.24554	-4.79486	-3.6084	-3.93036	-5.27162
ENST00000463088:5	-2.0675	-1.41371	-1.59472	-2.08667	-1.95432	-1.24526	-1.54773	-2.53744
ENST00000398835:5	-1.53156	-0.21247	-1.13213	-1.36211	-1.30287	-0.18019	-0.32413	-0.84521
ENST00000372258:8	-0.73148	-0.35031	-1.0252	-1.87416	-1.29267	-0.85058	-1.05128	-1.34381
ENST00000483888:33	-0.1736	0.60602	0.75265	-0.00499	-0.29714	0.624	0.41966	0.01659
ENST00000369751:24	-2.2091	-1.7163	-1.59639	-2.02149	-2.43251	-2.02763	-1.55811	-2.12632
ENST00000237186:4	0.0296	0.58978	0.37171	0.06481	-0.11649	0.29057	0.36097	0.00022
ENST00000402938:7	-0.91251	-0.36642	-0.54388	-1.09957	-0.66084	0.04518	-0.1639	-0.43232
ENST00000275053:19	-0.70176	-0.23995	-0.52427	-1.07222	-0.99772	-0.60212	-0.12764	-0.41576
ENST00000478777:7	-2.21697	-1.41808	-1.72824	-3.00537	-2.01404	-1.03042	-1.37912	-1.71904
ENST00000324696:19	-4.882	-4.12622	-3.62281	-4.43787	-4.0959	-3.44348	-3.65334	-4.91371
ENST00000369143:4	-3.4373	-2.35098	-1.78064	-3.86965	-2.39785	-1.80033	-3.44646	-5.68212
ENST00000356644:7	-1.94341	-1.26912	-1.56431	-1.98507	-2.18854	-1.43531	-1.54089	-2.00667
ENST00000434949:2	-2.48342	-1.06838	-1.32469	-1.4675	-2.62949	-1.02379	-1.40072	-3.33023
ENST00000452150:5	-2.03879	0.06172	0.12181	-2.58161	-0.91935	0.13402	-0.38355	-1.2215
ENST00000527613:14	-5.79801	-5.22936	-6.5494	-7.5035	-5.80941	-4.19515	-5.54546	-6.43906
ENST00000367585:2	-2.0794	-0.89393	-1.676	-2.83105	-2.46044	-0.55567	-1.46799	-2.04659
ENST00000403890:6	-0.3083	0.37887	0.07193	-0.46832	-0.02485	0.32345	0.65479	0.1624
ENST00000361731:2	-0.75523	-0.28408	-0.61455	-1.12843	-0.91086	-0.22089	-0.45468	-0.84584
ENST00000366756:3	-4.76657	-2.9523	-3.26669	-4.63908	-4.68593	-3.5137	-2.96456	-3.20944
ENST00000325997:20	-1.00979	-0.49547	-0.27346	-0.59054	-0.8864	-0.43437	0.43122	-0.49394
ENST00000396706:4	1.95716	2.1509	2.09999	1.60243	2.03163	2.47049	2.38027	1.94375
ENST00000423760:10	-0.05302	0.26981	0.37465	-0.23683	-0.00035	0.41111	0.54461	-0.04944
ENST00000463496:4	-0.02208	0.42392	0.22619	-0.26427	-0.05359	0.27341	0.16462	-0.07138
ENST00000242057:7	-0.71619	-0.08676	0.02607	-0.75075	-0.06878	0.09928	0.23387	-0.35956
ENST00000402924:9	-4.39262	-2.87962	-3.42287	-3.97847	-4.87494	-3.82049	-3.23257	-3.86029
ENST00000480281:2	-1.20884	-0.1541	-0.73046	-1.31094	-1.62944	-1.35534	-0.67745	-1.29494
ENST00000415740:4	-0.99473	-0.0319	-1.55725	-2.05348	-1.42198	-0.93201	-1.42637	-2.44453
ENST00000415482:3	-2.76227	-1.6144	-2.02276	-3.93936	-3.46625	-2.49248	-3.26599	-3.45922
ENST00000498144:6	0.65722	1.33583	0.10526	-0.48446	0.62262	1.30973	1.28696	0.48812
ENST00000331410:5	-0.13469	0.52441	0.31258	-0.13956	0.04136	0.73344	0.23777	-0.0194
ENST00000454175:1	-1.06805	-0.67293	-0.37534	-1.17079	-0.69606	-0.36118	-0.48548	-0.84759
ENST00000317296:2	1.67654	2.12412	2.31829	1.79534	2.09474	2.44879	2.60491	1.5887
ENST00000493041:3	-0.13488	0.39804	-0.70614	-1.8572	-0.66038	0.28504	-0.53335	-0.88935
ENST00000543645:9	0.24064	0.628	0.34891	-0.11765	-0.108	0.4761	0.4833	0.15759
ENST00000467614:1	0.12306	1.37215	0.22597	-0.02447	0.06323	1.02817	1.09635	0.64386
ENST00000475668:27	-1.01034	-0.34708	-0.83585	-1.36628	-0.94968	-0.42677	-0.37351	-0.73296
ENST00000475668:71	-5.00475	-4.10844	-4.34197	-5.91543	-4.87195	-4.12987	-3.50545	-4.02846
ENST00000470408:3	-0.98967	0.01853	-0.29674	-0.85128	-0.47189	0.09809	-0.17099	-0.38902
ENST00000444851:3	-5.01287	-4.3287	-3.34575	-4.6106	-5.3637	-3.95977	-3.55658	-4.41759
ENST00000446141:10	-1.18657	-0.49526	-0.7334	-1.77576	-1.70178	-0.79622	-1.04811	-1.16696
ENST00000486040:3	-1.8425	-1.26029	-1.25254	-1.54297	-1.49544	-0.73209	-0.99639	-1.74418
ENST00000490523:3	-2.60134	-2.17613	-2.63508	-3.64135	-2.97908	-2.45971	-2.58733	-2.92148
ENST00000524898:2	-3.61418	-2.19271	-2.77844	-3.06665	-3.07143	-2.32289	-1.99381	-3.04346
ENST00000454368:1	-1.56425	-0.28824	-0.61693	-1.03072	-1.18271	-0.38341	-0.21695	-0.86661
ENST00000422063:6	-0.08501	0.87211	1.06919	0.39496	-1.13678	-0.65453	0.23107	-0.29805
ENST00000222803:4	-2.15471	-1.25814	-1.76614	-2.02937	-1.87732	-1.35149	-1.607	-2.20863
ENST00000242210:4	-0.90061	0.19874	-0.72163	-1.51725	-1.00842	-0.10896	-0.74038	-1.2479
ENST00000427089:2	-0.12394	1.61787	0.23499	-0.31897	0.16759	1.09197	1.37872	-0.08814
ENST00000450444:7	-1.1349	0.12658	-0.9667	-1.07356	-2.17434	-1.01528	-0.26006	-1.01481
ENST00000404251:10	-5.15115	-4.31736	-3.25772	-5.66218	-5.00335	-4.33531	-3.49356	-5.03041
ENST00000404251:7	-0.6713	-0.02992	-0.42786	-0.6945	-0.52547	-0.22084	-0.12037	-0.59991
ENST00000352131:9	-2.03937	-1.54616	-1.50475	-2.48452	-1.93746	-0.67897	-1.12645	-2.38919
ENST00000484946:2	-0.54433	0.11933	0.04713	-0.28695	-0.72459	-0.07337	0.1498	-0.38812
ENST00000473795:3	-0.38621	0.23916	0.02738	-0.84528	-1.94782	-0.18577	-0.12927	-0.81832
ENST00000415096:14	-1.42659	-1.04834	-0.64921	-1.29237	-1.49577	-0.79807	-0.24769	-1.12587
ENST00000340022:18	-2.25943	-1.60055	-1.94793	-2.93485	-3.67337	-2.36762	-1.77589	-2.56269
ENST00000493463:1	-0.04373	0.91289	0.94584	0.40142	-0.20674	0	-0.25462	-1.20049
ENST00000424848:6	-1.76386	-1.22365	-2.18406	-3.40509	-2.55857	-1.81975	-1.77495	-2.38507
ENST00000354241:3	-1.67319	-0.6609	-0.95631	-1.45375	-1.70727	-1.02627	-0.84035	-1.05281
ENST00000445230:2	-2.55989	-1.66145	-2.68102	-3.15955	-2.56252	-2.05447	-1.87296	-2.60953
ENST00000462107:19	-0.97149	-0.11647	-0.49444	-1.17831	-0.77552	-0.67233	-0.59055	-1.24355
ENST00000393729:15	1.71312	2.34388	1.94352	1.44943	1.11849	1.33561	0.63457	0.24117
ENST00000379028:11	0.34947	0.63739	0.68683	-0.43262	0.09796	1.1835	0.79674	-0.23242
ENST00000358032:5	-1.14765	-0.58208	-0.95776	-1.63477	-1.2558	-1.04383	-0.65978	-1.57927
ENST00000472428:2	-2.12926	-0.80957	-1.28382	-1.77635	-1.51476	-0.94851	-1.32879	-2.23603
ENST00000242351:9	-0.39794	0.58366	0.12078	-0.37206	-0.46074	0.2963	0.15938	-0.08552
ENST00000471652:7	-2.25893	-1.21516	-1.74638	-2.21259	-2.09377	-1.51183	-1.48402	-1.91278
ENST00000406875:3	-4.38019	-2.44229	-3.15121	-3.9298	-3.11204	-2.34612	-2.24601	-2.72206
ENST00000473341:1	3.42924	3.87256	3.41577	3.04062	3.37872	3.73812	3.64778	3.04607
ENST00000377974:11	3.04659	4.26381	3.4494	3.01448	2.8504	3.52589	3.65381	3.00042
ENST00000433566:10	-0.25892	0.14813	0.05323	-0.30819	-0.20035	0.26562	0.21232	-0.1831
ENST00000521356:4	2.02859	2.62564	2.05925	1.61153	1.45607	1.70992	2.2366	1.77178
ENST00000409586:7	-1.47853	-0.98343	-0.95323	-1.23052	-1.50218	-0.96367	-1.43617	-1.83324
ENST00000540823:7	-1.17076	-0.65197	-0.96794	-1.35766	-1.59768	-0.98174	-1.04361	-1.61668
ENST00000276440:46	-2.93078	-1.8825	-2.17945	-3.07731	-2.74909	-2.68578	-2.0479	-2.8869
ENST00000380737:9	-1.19474	-0.45156	-1.0518	-1.4304	-1.38424	-0.78496	-2.09735	-2.50855
ENST00000517339:24	-4.49422	-3.73482	-3.60819	-4.24421	-4.31134	-3.10976	-4.16241	-4.76954
ENST00000521480:2	-0.56065	0.09079	-0.09418	-0.40761	-0.3488	0.49685	0.02177	-0.38349
ENST00000307602:19	-4.08823	-0.94198	-0.65789	-2.57608	-2.14917	-0.68356	-1.51481	-2.07591
ENST00000523170:2	-1.65609	-0.72342	-1.07561	-1.543	-1.80939	-1.34038	-1.67614	-2.17262
ENST00000256117:6	0.79139	1.19019	1.66772	1.28632	1.18122	1.62508	1.31888	1.06166
ENST00000198765:9	-3.87207	-2.51238	-3.99674	-5.02632	-4.3392	-3.09742	-3.73868	-4.07065
ENST00000522072:9	-2.77895	-1.6215	-2.34146	-2.70275	-2.40951	-1.6626	-2.06434	-2.81071
ENST00000378722:4	-1.44847	-0.91386	-1.00162	-2.44902	-2.00595	-1.42284	-1.8115	-2.68864
ENST00000358544:23	-0.95281	-0.64434	-0.94267	-1.19829	-0.88444	-0.47303	-0.62096	-1.12168
ENST00000395996:31	-1.74646	-0.93133	-1.25141	-2.03598	-2.12135	-1.33251	-1.56251	-1.68231
ENST00000496144:34	-3.15116	-2.48531	-2.44279	-3.22462	-3.12502	-2.51779	-2.20169	-2.86337
ENST00000309336:9	-3.44246	-1.52184	-1.70662	-3.19116	-3.14439	-1.44548	-1.73402	-2.22722
ENST00000522420:13	-1.77165	-1.25173	-1.04283	-1.634	-1.91168	-1.55201	-1.23246	-1.4747
ENST00000517609:7	-3.21734	-1.91691	-1.38685	-2.23539	-2.72148	-1.58478	-1.60048	-2.2524
ENST00000523756:15	-2.0882	-0.98064	-1.95734	-3.10252	-2.03299	-1.23783	-2.3686	-2.44635
ENST00000542445:9	-3.43371	-1.70106	-2.44658	-3.85751	-3.32854	-2.07648	-1.49911	-1.9046
ENST00000520981:5	-3.81255	-3.26621	-2.67287	-3.79032	-4.17625	-3.45028	-2.56812	-3.41339
ENST00000530879:2	-1.25279	-0.57266	-0.31916	-1.11741	-0.3461	-0.1332	-0.35123	-0.84836
ENST00000524114:5	-2.19571	-0.78766	-1.25144	-1.7566	-1.5127	-1.01391	-0.54251	-1.65286
ENST00000353047:10	-0.95831	-0.21282	-0.73027	-1.19536	-1.94765	-0.88936	-0.61634	-0.87914
ENST00000431156:3	0.06411	0.50016	0.22265	-0.12421	-0.01663	0.35356	0.29801	-0.02892
ENST00000433384:4	-1.99732	-1.1542	-1.8679	-2.24146	-2.17719	-1.5612	-1.41933	-2.07915
ENST00000485568:6	-0.83103	-0.5345	-0.46743	-0.7566	-1.10329	-0.72055	-0.2507	-0.69965
ENST00000518211:4	-1.8335	-1.55255	-1.25366	-1.6699	-2.09202	-1.2377	-1.42815	-2.25606
ENST00000355221:2	-2.28367	-1.15768	-1.15127	-1.58313	-2.47986	-1.67258	-0.82232	-1.94926
ENST00000523582:17	-0.11839	0.45032	0.43203	-0.28505	0.17882	0.77259	-0.15315	-0.36163
ENST00000519966:1	1.00121	1.43407	1.20512	0.90211	0.93773	1.64057	1.33424	0.9787
ENST00000519449:4	-0.88072	-0.3089	-0.39232	-0.92153	-0.91369	-0.53652	-0.25797	-0.78255
ENST00000522394:2	-0.334	0.3423	0.71761	0.33361	-0.37223	0.02952	0.36713	-0.12916
ENST00000378164:6	-3.18411	-1.42502	-2.0174	-2.38379	-2.48331	-0.9529	-1.72445	-2.59895
ENST00000401979:14	-1.10953	-0.61319	-0.56099	-1.04612	-1.16823	-0.70849	-0.84107	-1.05362
ENST00000521134:14	-2.76039	-2.4692	-1.41268	-2.6277	-1.79625	-1.21181	-0.74486	-1.79773
ENST00000543949:10	-1.33136	-1.01753	-1.01497	-1.53834	-1.47059	-0.81355	-1.12596	-1.38094
ENST00000262352:8	-1.24561	-0.69594	-0.79327	-1.72239	-2.35715	-0.66345	-0.09651	-0.811
ENST00000380249:14	-3.19437	-2.46029	-2.43193	-4.04616	-3.84254	-2.80864	-1.99386	-4.36948
ENST00000265382:11	0.18041	0.69798	1.01567	0.68084	-0.11469	0.64791	1.13714	0.56156
ENST00000453658:13	-0.80056	-0.41967	-0.26056	-0.91138	-1.37392	-0.48217	-0.43772	-0.97268
ENST00000495713:2	-1.61774	-1.04045	-1.2413	-1.83839	-1.49648	-1.16051	-1.05156	-1.30749
ENST00000395211:6	-2.18973	0.5272	0.73049	0.28083	-0.77268	0.62232	1.01201	-0.68367
ENST00000374879:6	-0.61764	-0.18528	-0.54495	-1.41446	-0.18897	0.38578	0.19073	-0.72489
ENST00000374879:9	-1.26174	-0.37158	-0.08995	-0.72304	-0.45909	-0.33163	-0.14415	-0.91229
ENST00000457913:12	1.64037	2.25628	2.13269	1.83887	1.79273	2.1802	2.30003	1.54408
ENST00000441147:11	-3.29094	-2.95962	-3.66097	-3.97327	-4.35906	-3.47322	-3.10719	-3.89536
ENST00000358015:10	-2.12223	-1.55549	-1.02921	-1.58244	-1.46318	-0.82916	-1.10984	-1.58118
ENST00000355824:4	-2.39757	-0.95927	-1.29411	-2.67492	-2.68917	-1.84695	-1.18183	-1.78416
ENST00000494090:26	2.34917	4.07403	3.22813	2.29714	2.70552	3.71358	2.7487	2.18783
ENST00000356083:43	1.78774	2.4129	2.40832	1.67802	1.94298	2.33507	2.14626	1.73951
ENST00000373823:21	-0.85675	0.15455	0.36744	-0.55908	-0.85007	-0.46022	0.44501	-0.21195
ENST00000359999:1	4.28773	4.85331	4.79134	4.29246	4.32145	4.83209	4.71524	4.52057
ENST00000334810:19	3.87283	4.9327	4.32496	3.86118	3.72987	4.41757	4.47864	3.80536
ENST00000481242:7	1.61689	2.18798	2.54739	1.96909	1.42416	2.23252	2.08459	1.74436
ENST00000342483:5	-1.21793	-0.7653	-1.15532	-1.64264	-0.95404	-0.72501	-0.81288	-1.2029
ENST00000300417:15	-4.94501	-4.64971	-2.6102	-3.80983	-4.89598	-3.32351	-3.22853	-4.6694
ENST00000470902:4	-1.29596	-0.37289	-0.48403	-0.62962	-1.67462	-0.73898	-0.44766	-1.28979
ENST00000373017:6	-0.08742	0.29237	0.23041	-0.10162	-0.96103	0.14322	0.18323	-1.12861
ENST00000348141:3	-2.63612	-1.81583	-2.2029	-3.05604	-2.41895	-1.73409	-2.19973	-2.40784
ENST00000372410:4	-0.71493	0.19441	-0.34463	-0.55678	-0.71396	-0.10219	0.19488	-0.50925
ENST00000372406:17	-1.42145	-0.28721	0.31853	-0.38089	-0.62276	-0.46036	0.1141	-0.5881
ENST00000464941:7	-1.087	-0.53097	-0.35796	-0.90095	-0.72678	-0.15285	-0.46121	-1.00751
ENST00000381992:12	-1.3145	-0.62024	-1.14579	-1.45539	-1.21579	-0.65987	-0.75055	-1.25969
ENST00000523212:3	-0.88181	-0.48329	-0.04303	-0.77149	-1.36615	-0.56841	-0.5229	-0.81639
ENST00000379868:5	-1.90654	-1.55537	-1.80082	-2.4995	-2.3919	-1.70256	-1.69059	-2.25455
ENST00000495360:6	0.03206	0.37835	0.45486	0.14876	0.25928	0.62366	0.64228	0.04424
ENST00000472232:2	-0.81568	-0.4307	-0.39492	-0.94659	-1.13433	-0.57211	-0.3126	-0.78904
ENST00000378980:10	-1.22176	-0.51636	-1.09947	-1.51374	-1.56434	-0.83486	-1.19755	-1.39158
ENST00000378643:5	-1.52179	-1.06338	-0.57927	-1.50767	-1.11436	-0.57556	-0.79807	-1.67043
ENST00000540444:42	-0.75383	-0.17612	0.02173	-0.26532	-0.56719	-0.25945	0.21011	-0.25358
ENST00000376872:20	-3.56353	-2.67543	-1.87059	-2.46041	-2.74069	-1.83858	-2.41766	-2.52535
ENST00000397476:6	-1.25716	-0.75477	-0.87556	-1.31529	-1.24297	-0.97181	-0.8201	-1.19794
ENST00000304195:14	-1.52488	-0.51622	-0.84146	-2.16883	-0.8883	-0.53714	-0.76864	-1.29784
ENST00000337006:8	-1.05337	-0.58322	-0.53224	-1.09488	-1.26822	-0.57098	-0.39846	-0.85384
ENST00000375165:4	-4.96308	-3.15437	-4.22299	-4.69534	-4.0556	-3.5385	-2.94145	-3.90364
ENST00000262455:2	-3.483	-2.08923	-3.06091	-4.23764	-3.38291	-3.0584	-2.10918	-2.53012
ENST00000262539:17	0.77516	1.39437	0.75964	0.22901	0.29859	0.76403	0.8853	0.52544
ENST00000334318:2	-5.50778	-4.57745	-4.47286	-5.47406	-5.31066	-4.88162	-4.52285	-5.16937
ENST00000361477:21	-1.73747	-0.87013	-1.09988	-1.63329	-1.32952	-0.9915	-0.29878	-1.31623
ENST00000480112:33	-1.29009	-0.94848	-1.2608	-1.54335	-1.49749	-0.86439	-0.91421	-1.37214
ENST00000480112:24	-1.12158	-0.81934	-0.73233	-1.18192	-1.15194	-0.42111	-1.02333	-1.34779
ENST00000360822:17	-2.11564	-0.68815	-1.28249	-1.59168	-1.77316	-1.22051	-1.19701	-1.97973
ENST00000481266:6	-4.31842	-2.61419	-2.66103	-4.08073	-2.82484	-2.38818	-2.24979	-3.79865
ENST00000223642:40	-1.1158	-0.79172	-0.62449	-1.38425	-1.90513	-0.46552	0.30794	-1.28679
ENST00000430906:8	-0.12741	0.2036	-0.51945	-1.02962	-0.96979	-0.12684	-1.21236	-2.29355
ENST00000335387:3	-1.82145	-1.36994	-1.16562	-1.6942	-2.0311	-1.45587	-0.98946	-1.26064
ENST00000373620:4	-1.74148	-1.05513	-0.36172	-0.7342	-1.0357	-0.502	-0.67393	-0.87797
ENST00000373584:3	0.89286	1.2723	1.54592	1.18048	0.78445	1.27209	1.46335	0.94394
ENST00000373555:15	-4.33999	-4.02308	-3.30662	-4.20875	-4.13927	-3.72642	-3.37247	-4.52792
ENST00000394063:5	0.16698	0.77768	0.4922	-0.05948	0.07974	0.7713	0.61266	-0.15413
ENST00000394060:3	0.20224	0.56854	0.3235	-0.1754	-0.28872	0.53105	0.23674	-0.52889
ENST00000450617:11	-1.6259	-0.09602	-0.69456	-2.02599	-1.29078	-0.87571	-0.84198	-1.49908
ENST00000415948:5	-0.19144	0.47422	-0.00522	-0.49075	-0.5743	-0.353	0.21005	-0.2986
ENST00000372447:3	0.04105	0.93074	1.03228	0.61249	0.06804	0.84038	1.06772	0.38581
ENST00000444139:4	0.38814	0.91103	1.1623	0.28538	0.51917	1.0882	0.89763	0.53008
ENST00000485975:5	-1.86375	-1.49211	-1.66203	-2.18326	-2.73594	-2.5116	-1.5489	-2.02273
ENST00000277531:13	1.05914	1.8822	1.47295	1.2191	0.81469	1.54782	1.27165	0.95586
ENST00000298585:5	-1.6055	-1.43392	-1.67698	-2.21385	-1.71171	-1.10203	-1.43454	-1.84945
ENST00000475867:3	-0.92657	-0.39727	-0.43921	-1.05349	-0.81311	-0.60358	-0.27456	-0.79801
ENST00000358499:6	-0.08001	0.65716	0.29866	-0.05054	-0.25161	0.04118	0.34371	-0.04579
ENST00000379587:15	1.72154	2.08128	2.29141	1.7799	1.52641	2.23108	2.14236	1.62756
ENST00000378748:11	-4.96791	-3.9416	-3.34333	-4.13999	-4.40033	-3.86845	-3.19255	-3.76608
ENST00000456784:3	-1.7233	-0.35645	-0.71681	-1.54054	-1.48616	-0.86154	-0.35461	-1.38117
ENST00000339497:5	-3.18707	-1.77557	-3.5086	-3.91132	-3.2919	-2.50106	-2.75328	-3.84212
ENST00000374464:4	-1.39922	-0.31881	-0.96157	-1.20531	-1.37164	-0.81457	-0.26626	-1.26844
ENST00000265872:16	-1.51423	-0.81396	-0.72196	-1.15925	-1.18374	-0.81531	-0.46537	-0.98209
ENST00000483593:5	-0.28626	0.15825	-0.18726	-0.45079	-0.59036	-0.07912	-0.07091	-0.4973
ENST00000354185:3	-4.3922	-2.78703	-3.70683	-3.80573	-3.78005	-2.64357	-3.0558	-4.31893
ENST00000490696:1	3.2744	3.70645	4.03324	3.51057	3.66136	4.00435	3.76207	3.06777
ENST00000471069:4	-0.90958	-0.44007	-0.40922	-0.71814	-0.66405	-0.20853	0.02897	-0.55052
ENST00000299297:3	-2.20218	-1.91003	-1.37782	-2.09512	-1.94611	-1.24767	-1.787	-2.16889
ENST00000357321:2	0.37253	0.71367	0.60536	-0.21755	0.54868	1.0618	1.34221	0.71915
ENST00000467529:4	-2.49816	-1.27276	-1.09847	-1.99123	-2.32576	-1.71082	-1.58898	-1.91514
ENST00000543648:2	0.59868	2.11263	2.05724	1.46525	1.04296	1.9144	1.96731	0.89302
ENST00000446394:15	-0.39702	0.22854	0.27068	-0.3832	-0.60145	0.11038	0.25794	0.13229
ENST00000370631:7	-2.29831	-1.21034	-1.63718	-2.68107	-2.2573	-1.20511	-0.99687	-1.10383
ENST00000475443:2	-1.41511	-0.60561	-0.99582	-1.69292	-1.61493	-1.11723	-1.21525	-1.52728
ENST00000369983:8	-1.00234	-0.4306	-0.68187	-0.87275	-1.08568	-0.69581	-0.28061	-0.96426
ENST00000332674:1	-2.6584	-2.19045	-2.02569	-2.76974	-2.9091	-2.02778	-2.14272	-2.35745
ENST00000485566:4	-0.9118	0.36882	-0.27876	-0.64589	-0.94186	-0.3241	0.04793	-0.88946
ENST00000354273:10	-0.91863	-0.29196	-0.77277	-1.15907	-1.48767	-0.57727	-0.49877	-1.01932
ENST00000435944:2	-2.51915	-2.01024	-1.1287	-2.19847	-2.15605	-1.50291	-2.04896	-2.27268
ENST00000280333:45	2.63337	3.51331	2.55427	2.26789	2.66179	3.48119	3.12775	2.28333
ENST00000325980:2	-1.74861	-1.03468	-0.85152	-1.01666	-2.16812	-1.21286	-0.70597	-1.27664
ENST00000280886:37	-2.18896	-1.56261	-1.9711	-3.06663	-2.51203	-2.11084	-1.62575	-1.94135
ENST00000357604:10	-1.48909	-0.52035	-0.53514	-0.94451	-1.17318	-0.84862	-0.14605	-1.10682
ENST00000464049:1	-0.45719	0.21365	0.34993	-0.30436	-0.81323	-0.38544	0.01526	-0.40693
ENST00000464952:2	-3.59999	-2.65307	-2.23322	-3.26644	-3.52248	-2.79753	-2.61697	-3.46478
ENST00000396271:1	-0.73946	-0.37299	-0.58006	-0.90673	-0.75046	-0.34598	-0.45105	-1.09736
ENST00000355867:7	-1.55441	-0.72457	-0.31317	-0.92645	-1.14449	-0.52826	-0.57783	-0.74086
ENST00000374776:8	-0.84938	0.41762	0.21884	-1.15104	-2.12573	-1.06857	-0.74916	-1.74632
ENST00000421317:7	-4.47796	-3.57352	-3.23637	-4.24593	-4.38248	-3.94651	-3.92658	-4.39952
ENST00000388768:9	-3.93559	-3.64118	-3.79242	-5.19	-4.73045	-4.14023	-3.32075	-4.05639
ENST00000394822:9	-1.08032	-0.79584	-0.51353	-0.95773	-1.08241	-0.68629	-0.19069	-0.95474
ENST00000394822:6	-2.6014	-1.75316	-1.80505	-2.48996	-1.97725	-1.42138	-1.75654	-2.46341
ENST00000419479:5	3.35566	4.27563	4.1559	3.70244	3.75104	4.35664	4.1551	3.46841
ENST00000482456:22	-2.03672	-1.16778	-1.52327	-1.67269	-1.56578	-1.07822	-1.30289	-2.14878
ENST00000456149:4	-2.72365	-1.66245	-2.30703	-3.34787	-2.85794	-2.21898	-2.16325	-2.85142
ENST00000392901:10	-0.47208	-0.21483	0.24115	-0.95887	-0.62032	0.38711	-0.02225	-0.59685
ENST00000541549:8	-1.43328	-0.41304	-0.74985	-0.93292	-1.13285	-0.26958	0.0165	-1.16575
ENST00000330036:13	-4.02015	-3.84885	-3.02245	-4.45743	-2.99267	-2.25231	-1.13466	-2.45865
ENST00000470781:10	-1.93364	-0.95111	-2.35228	-2.72628	-2.67519	-1.98395	-1.68441	-2.29716
ENST00000459911:1	-0.35479	-0.12974	-0.1014	-0.6793	-0.69176	-0.08466	-0.31573	-0.678
ENST00000368898:3	0.66091	1.36161	1.12095	0.51067	-0.09203	1.38912	1.23381	0.78557
ENST00000337318:3	-0.04679	0.44421	-0.00311	-0.28906	-0.26058	0.1948	0.53124	-0.2145
ENST00000435957:2	-1.06235	-0.92729	-0.90197	-2.23897	-1.84284	-0.64308	-0.95642	-1.66543
ENST00000176183:4	1.04632	2.12175	1.31842	0.65674	0.8246	1.3169	1.62935	0.86604
ENST00000441077:2	-0.42346	0.18632	0.21324	-0.22851	-0.22467	0.25027	0.12616	-0.39211
ENST00000533349:4	-1.78237	-0.16088	-1.00887	-1.64178	-1.22151	-0.3893	-1.18618	-1.85125
ENST00000379965:6	-1.39945	-0.46996	-0.1484	-0.66131	-0.76736	-0.43917	-0.31369	-1.34591
ENST00000529744:3	-0.10901	0.60059	0.32275	-0.17053	-0.09021	0.34764	0.2741	0.08282
ENST00000532502:2	-2.56819	-1.88473	-2.24773	-3.03643	-3.28221	-2.28833	-1.65708	-2.83036
ENST00000282096:2	-0.70671	-0.19215	-0.151	-0.77722	-0.6851	-0.13107	0.20648	-0.46814
ENST00000299240:20	-1.03991	-0.30658	-0.70093	-1.18151	-1.46856	-0.2765	-0.19061	-1.66462
ENST00000533316:1	-1.26755	-0.55606	-0.47668	-1.07744	-1.01821	-0.60758	-0.62185	-1.23928
ENST00000378601:2	1.68771	2.12787	1.7768	1.52763	1.45018	1.84859	2.17117	1.59822
ENST00000428599:1	-0.90708	-0.21294	-0.07755	-0.87028	-1.58755	-0.95299	-0.44805	-0.80392
ENST00000538611:3	-0.99615	-0.27146	-0.84316	-1.16399	-1.04753	-0.54102	-1.016	-1.42318
ENST00000338608:6	-1.83927	-1.09606	-1.16575	-1.66832	-1.85116	-0.79952	-1.00458	-1.62277
ENST00000415491:8	-0.51377	0.04495	0.37733	0.09615	-0.3889	0.20687	0.16201	-0.11068
ENST00000164133:5	-1.38119	-0.25448	-0.2113	-0.6636	-1.2026	-0.31629	-0.35667	-0.63081
ENST00000164133:13	-2.78312	-1.80613	-1.541	-2.21449	-2.94004	-1.82261	-1.73818	-1.87568
ENST00000525013:3	-2.04933	-0.58264	-1.39184	-2.65926	-1.71319	-1.12976	-1.06292	-2.27428
ENST00000541089:16	-2.06686	-1.49157	-1.52328	-2.14684	-1.22635	-0.8977	-1.13449	-1.41847
ENST00000294309:9	0.22967	0.77532	0.53026	0.17844	-0.17778	0.43967	0.53104	0.29128
ENST00000526262:7	0.44944	1.14821	1.10531	0.87302	0.54154	1.02875	0.80726	0.40798
ENST00000482755:2	-2.92962	-1.41036	-1.85169	-2.36386	-3.60909	-2.9827	-1.9175	-2.59536
ENST00000301843:9	-0.16318	0.38387	0.01368	-0.42982	-0.37423	0.03383	0.1892	-0.5011
ENST00000305494:14	-0.63914	0.16273	0.06017	-0.30198	-0.9197	-0.55496	0.44804	-0.12082
ENST00000419286:2	-1.65654	-0.80443	-0.81845	-1.21594	-1.33336	-0.71939	-0.6483	-1.02978
ENST00000452508:22	-0.57745	-0.03997	0.09415	-0.67611	-0.69471	0.03146	-0.14639	-0.30898
ENST00000278616:31	-1.232	-0.44742	-0.82482	-0.99892	-1.1777	-0.5685	-0.22445	-1.16652
ENST00000529588:4	-3.92392	-3.32488	-3.26488	-4.12529	-5.26993	-3.93229	-3.36776	-4.50564
ENST00000300650:2	-1.31056	-0.40415	-1.11861	-1.3411	-1.97253	-0.82623	-0.82718	-1.34901
ENST00000300650:2	-1.47011	-1.11735	-1.23423	-1.73492	-2.14971	-1.79621	-0.78193	-1.26909
ENST00000532132:11	-5.33309	-4.64318	-4.83882	-5.22665	-4.90573	-4.54478	-4.91225	-5.4745
ENST00000529970:20	-0.57235	0.17881	0.09206	-0.09709	-0.58753	0.00729	0.33147	-0.24129
ENST00000356641:26	-1.38309	-0.79516	-1.02922	-1.33564	-2.20033	-1.10264	-0.86373	-1.31206
ENST00000392708:18	-0.66861	-0.30882	-0.56405	-1.32875	-0.95316	-0.60738	-0.51528	-1.0264
ENST00000263574:5	-5.76566	-4.00809	-4.43523	-5.36726	-5.49917	-5.28179	-3.77246	-5.0137
ENST00000498012:3	-2.2134	-0.95601	-0.23824	-1.03295	-1.76982	-0.72671	0.15548	-1.03088
ENST00000529337:1	-0.53711	0.72454	0.79208	0.2298	0.04629	0.53078	0.45835	0.08314
ENST00000411829:12	-2.31336	-1.28874	-1.38767	-2.34603	-2.57354	-1.6282	-2.04869	-2.39139
ENST00000531976:2	-4.10133	-2.6526	-3.40181	-4.77876	-3.63527	-2.81108	-3.70967	-4.25656
ENST00000530044:2	-3.53033	-2.63728	-2.52531	-3.19918	-3.38505	-2.73071	-2.3996	-2.72551
ENST00000531107:19	-2.6581	-1.92997	-0.86784	-1.79858	-2.4918	-2.17298	-2.01948	-2.29107
ENST00000530457:10	-2.12535	-1.23397	-0.90481	-1.91991	-1.55036	-1.23765	-1.23011	-2.26591
ENST00000334636:5	-1.72273	-1.39738	-1.5675	-2.1279	-1.70325	-1.05837	-1.63979	-2.51734
ENST00000525781:7	-1.52307	-0.9627	-0.62035	-1.40099	-1.45432	-0.91467	-0.92331	-1.19739
ENST00000526995:6	-1.7064	-1.21731	-1.55041	-2.20581	-2.18797	-1.52684	-1.57939	-1.79252
ENST00000526995:5	-3.05345	-1.86631	-2.80764	-3.59712	-3.5061	-2.61096	-2.48498	-2.59012
ENST00000257821:18	-2.70911	-1.91337	-2.22034	-2.80319	-3.01816	-2.20052	-1.87024	-2.41369
ENST00000314823:2	-0.67601	0.08694	0.39153	0.13287	-0.42965	0.44755	0.56417	-0.14516
ENST00000415402:8	-0.6177	0.078	0.21212	-0.04198	-0.63152	-0.08642	0.11253	-0.82291
ENST00000354558:5	0.45821	0.70999	0.80271	0.23224	0.27925	0.55871	0.83695	0.28381
ENST00000428532:12	-1.79342	-1.43174	-1.35652	-2.31021	-1.69678	-0.92668	-0.67467	-1.74338
ENST00000398808:2	-0.83471	1.27857	0.68877	-0.07398	-0.40036	0.76985	0.67626	-0.37558
ENST00000301773:9	-0.78444	0.41018	0.03194	-0.53048	-0.76034	-0.31507	-0.35036	-0.92228
ENST00000312106:12	1.94189	2.58671	1.97834	1.48799	1.7803	2.02015	2.24899	1.71163
ENST00000529244:5	0.88537	1.20648	1.02369	0.04766	0.28135	0.74604	0.94316	0.49414
ENST00000527141:2	-3.02738	-1.61034	-1.37868	-1.99178	-2.12369	-0.95503	-0.87843	-1.36836
ENST00000530166:4	-0.5601	0.15353	-0.15351	-0.501	-0.70326	-0.40567	0.1156	-0.39392
ENST00000359652:14	0.04831	0.5882	0.69196	0.3542	0.13732	0.46344	0.72418	-0.08633
ENST00000313663:26	-1.33552	-0.6848	-0.6671	-1.38683	-1.3504	-0.85311	-0.50034	-1.28123
ENST00000298198:10	-0.66342	-0.27641	-0.58645	-1.04249	-2.08053	-0.97554	-0.7472	-1.30077
ENST00000278568:10	-3.74497	-2.92115	-3.13615	-4.31482	-4.54677	-4.14976	-2.83888	-3.88658
ENST00000243662:2	-2.45002	-1.23354	-0.96981	-1.52911	-1.41205	-0.98196	-0.85867	-1.89479
ENST00000525141:1	-3.21294	-2.08143	-2.20813	-2.77245	-3.42495	-2.08786	-1.99266	-2.38882
ENST00000278612:15	-1.26184	-0.86087	-0.57506	-1.01559	-1.09056	-0.76474	-0.52822	-1.20478
ENST00000530529:1	-1.06917	-0.57351	-0.66943	-1.18314	-1.13336	-0.30526	-0.37071	-0.56295
ENST00000525344:7	-2.95061	-1.33883	-0.65818	-2.09212	-2.78812	-1.69539	-2.33597	-3.42908
ENST00000200135:14	-0.01908	0.22637	0.17653	-0.74882	0.17209	0.66016	0.25046	-0.4429
ENST00000200135:5	-3.70504	-3.48653	-2.9068	-3.69442	-3.10426	-2.54322	-2.44045	-3.46324
ENST00000321322:4	1.28699	1.83945	1.75771	1.30998	0.9586	1.55226	1.39348	1.19011
ENST00000539526:9	-0.5952	0.07884	-0.25003	-0.56071	-0.90932	-0.10799	-0.04025	-0.58527
ENST00000532259:5	-0.7947	-0.18369	-0.15755	-0.73181	-0.42525	-0.14672	-0.11324	-0.94191
ENST00000528744:2	-2.25534	-1.72445	-1.87203	-2.37032	-2.27373	-1.54988	-1.66207	-1.93729
ENST00000525964:27	-2.80936	-2.4426	-2.33773	-3.28962	-2.95547	-2.11356	-1.95447	-2.53592
ENST00000534548:12	-0.40146	0.00128	0.27473	-0.23773	-0.3114	0.07916	0.51707	0.26304
ENST00000534548:9	-0.81685	-0.03075	0.16815	-0.17412	-0.31269	0.28416	0.48163	0.15292
ENST00000357103:2	-2.52473	-1.4853	-1.84776	-2.57267	-3.01121	-1.78745	-2.66444	-2.79069
ENST00000538057:5	-0.92846	0.66371	0.6306	0.03942	-0.57443	0.23293	0.27398	-0.18911
ENST00000539304:3	-5.1504	-2.61187	-2.93725	-4.10854	-4.53887	-2.57695	-2.98183	-4.35065
ENST00000444971:3	-3.62954	-3.23854	-3.1784	-4.10946	-3.75744	-3.38458	-3.43476	-4.46447
ENST00000479877:4	-3.58885	-2.37995	-2.17708	-3.27512	-2.61299	-2.35682	-2.4864	-2.94233
ENST00000544853:4	-0.59888	-0.22588	-0.42082	-1.2847	-0.50164	-0.03133	-0.30602	-1.17944
ENST00000542289:2	-1.95971	-0.69189	-0.39972	-0.94696	-1.25886	-0.44667	-0.24668	-1.3161
ENST00000536681:8	-1.33535	-0.35848	-0.50597	-1.00949	-1.39624	-0.56115	-0.42305	-0.94046
ENST00000547101:6	-0.7773	0.09969	0.19632	-0.07409	-0.57046	-0.05078	0.33664	-0.36002
ENST00000553217:2	-0.09298	0.11924	0.35071	-0.23068	-0.45615	-0.00895	0.49357	-0.1853
ENST00000552738:23	-2.23763	-1.19155	-1.36143	-1.85652	-1.89302	-1.16691	-1.79162	-2.02197
ENST00000417413:2	0.36533	0.90795	0.42645	0.13245	0.1968	0.79476	0.6485	0.12563
ENST00000549944:7	-1.62886	-0.70324	-0.76554	-1.01205	-1.85005	-0.38058	-0.99826	-2.02207
ENST00000378640:38	-0.61347	0.20376	0.06389	-1.31293	-0.9477	0.04257	-0.33245	-0.55949
ENST00000525971:11	1.17887	2.64887	1.88022	1.29313	1.33273	1.75515	2.811	2.02842
ENST00000258526:12	-3.93014	-2.38146	-2.79242	-3.69068	-3.89941	-3.21569	-2.69063	-2.94763
ENST00000535095:9	-4.75704	-4.15492	-3.44317	-4.18243	-5.02256	-4.62679	-3.71692	-4.39152
ENST00000552351:7	-1.48144	-0.68467	-0.75142	-1.22629	-1.3632	-1.01764	-0.96124	-1.26283
ENST00000378128:6	-0.34636	0.64604	0.51311	0.12579	0.36218	0.98599	1.04847	0.38759
ENST00000541394:10	0.5289	0.95798	1.82873	0.1319	0.3484	0.99617	0.68762	-0.07496
ENST00000397736:6	-0.84199	-0.09859	-0.17214	-0.73248	-0.4723	-0.23149	-0.09822	-0.67339
ENST00000299045:9	-2.57964	-1.30305	-1.68197	-2.12837	-2.15648	-1.63984	-1.32429	-1.96448
ENST00000536688:10	-0.53066	-0.06863	0.50178	-0.34906	-0.73761	-0.20174	0.03728	-0.55888
ENST00000550735:14	-5.37301	-4.30041	-4.8835	-5.23766	-5.42147	-4.35093	-4.76467	-5.21624
ENST00000415485:19	-0.26206	0.57555	0.74133	-0.56022	-1.78027	-0.27165	0.61644	0.17983
ENST00000548465:2	-1.28225	-0.59898	-0.7696	-1.1259	-1.23796	-0.85101	-0.92649	-1.49566
ENST00000392465:2	-7.01364	-6.40064	-6.12326	-6.37683	-7.29341	-6.10528	-5.29666	-6.36175
ENST00000303372:8	-2.49515	-1.52288	-1.30555	-1.66977	-1.01551	-0.56196	-0.75727	-1.52367
ENST00000333577:2	-1.95143	-1.17671	-1.29606	-2.12591	-2.58823	-1.11299	-1.03789	-1.39557
ENST00000541296:8	-5.96906	-4.26251	-3.87237	-5.92312	-5.93516	-3.49351	-2.78313	-4.56678
ENST00000536121:2	0.46836	1.04358	0.91046	0.22529	0.58265	1.20969	0.89507	0.38894
ENST00000433832:2	0.87215	2.11274	1.71483	1.40321	1.0215	1.71283	1.26302	0.7616
ENST00000327087:3	0.46025	1.25921	1.1339	0.40795	1.03828	1.64049	1.00153	0.49587
ENST00000261405:39	1.83262	2.46659	2.21259	1.88368	2.13014	2.42827	2.38018	2.00139
ENST00000414226:9	0.1412	1.25179	1.24482	0.85207	0.31028	1.51359	1.79076	0.70863
ENST00000266542:6	-3.0964	-2.75034	-3.15595	-4.10718	-3.42502	-3.05601	-2.94734	-3.83796
ENST00000339766:3	0.11665	0.51209	0.9592	-0.09778	0.32499	0.83554	-0.03002	-0.45648
ENST00000075503:8	0.2463	0.64165	0.7765	0.33895	0.41707	1.10696	0.9295	-0.06053
ENST00000228887:3	-1.53031	-0.79985	-0.83044	-1.25343	-1.55785	-0.83905	-1.07067	-1.54653
ENST00000543523:16	-0.71086	0.1184	-0.11621	-0.69872	0.06183	0.3584	-0.25389	-0.56585
ENST00000381340:21	-0.01367	0.74134	0.56815	0.41976	0.2847	0.79688	0.96492	0.04284
ENST00000381340:6	-1.18652	-0.40428	-0.20428	-0.57226	-0.84681	-0.55148	-0.08899	-0.49496
ENST00000539625:10	-0.78231	-0.04377	0.31816	-0.02943	-0.27896	-0.01419	0.44558	-0.38387
ENST00000354417:3	2.99814	3.46969	3.08396	2.54195	2.99104	3.26619	3.49688	2.79621
ENST00000552618:13	-4.01763	-2.95629	-2.46267	-3.0762	-3.64005	-2.83144	-2.49577	-3.7175
ENST00000551673:2	-1.42037	-0.24691	-0.76522	-1.57063	-1.02587	-0.81205	-0.64708	-1.14853
ENST00000546893:8	-1.12295	-0.36879	-0.36066	-0.75742	-0.85458	-0.57255	-0.1504	-0.57005
ENST00000549049:5	-5.03078	-3.70771	-4.03552	-4.65689	-4.43562	-3.93124	-3.88066	-4.73426
ENST00000429635:3	-2.0832	-1.5975	-2.84754	-3.23709	-2.72404	-2.25207	-0.96564	-1.92263
ENST00000553027:1	0.63798	1.00997	0.5538	0.12548	0.31699	0.61787	0.87644	0.4686
ENST00000549625:6	-2.15118	-0.81703	-1.43062	-2.48307	-1.76317	-1.22003	-1.47923	-2.15568
ENST00000252244:9	3.01645	3.84979	4.61777	3.59015	2.67091	2.88143	3.78198	3.28887
ENST00000257931:20	-1.36099	-0.70509	-1.09486	-1.46739	-1.24059	-0.93869	-0.69454	-1.15436
ENST00000537081:8	-2.65365	-1.58582	-1.11328	-2.5359	-1.33155	-1.11696	-1.36287	-2.2315
ENST00000549851:7	0.43743	1.02675	0.81707	0.48991	0.58114	0.9733	0.65057	0.38485
ENST00000549379:5	-0.81143	0.35328	0.64096	-0.29997	-0.36268	-0.11455	0.13995	-0.79998
ENST00000540418:6	-0.94513	-0.69808	-0.4429	-1.81981	-1.45271	-0.20898	-0.31123	-1.27923
ENST00000552994:23	-1.38342	-0.16874	-1.27362	-2.17134	-0.98597	-0.46875	-0.83268	-1.91005
ENST00000229214:5	-2.02881	-1.38961	-2.1316	-2.30821	-2.27664	-1.68523	-1.92056	-2.45136
ENST00000547540:2	-1.98927	-1.45669	-1.52951	-1.762	-1.88452	-1.5381	-1.16703	-1.68696
ENST00000261207:17	-1.89036	-1.67509	-1.15411	-1.58437	-1.92481	-1.29456	-1.12371	-1.90257
ENST00000546624:1	3.29585	4.34446	3.9361	3.6046	3.07774	3.62187	3.79537	3.0789
ENST00000359142:18	-0.40324	-0.08937	-0.35138	-0.93429	-0.4451	-0.14501	0.00426	-0.82578
ENST00000348959:9	-0.95001	-0.49792	-0.86218	-1.21044	-1.1287	-0.74873	-0.71102	-1.001
ENST00000322349:19	-1.22305	-0.48231	-0.99394	-1.92902	-1.87673	-0.56253	-0.16623	-1.89568
ENST00000418984:15	-2.52727	-0.47273	-1.21767	-1.8014	-1.90744	-0.99258	-1.21434	-1.88366
ENST00000547986:3	0.33964	0.72127	0.81562	0.13406	0.33797	1.04253	0.76255	0.44041
ENST00000549866:1	2.60825	3.1783	3.31738	2.66188	2.84224	3.15846	2.93764	2.70565
ENST00000548045:5	-1.93984	-0.65903	-0.84299	-1.53015	-1.55594	-1.10858	-1.19744	-1.5398
ENST00000415849:3	-1.8615	-0.94731	-0.3838	-2.00709	-1.31839	-0.96142	-0.39547	-1.09968
ENST00000258538:9	-0.78826	-0.36431	-1.09403	-1.59892	-1.07155	-0.44426	0.54375	-0.23781
ENST00000551079:2	-2.30171	-0.98267	-1.09307	-1.84841	-1.98194	-1.6876	-0.68457	-1.85646
ENST00000547043:7	-4.07031	-3.14219	-3.39947	-4.30393	-4.03788	-2.9957	-3.04523	-3.56574
ENST00000550672:5	-2.45162	-1.18393	-2.21369	-2.32409	-3.49236	-1.71719	-1.32211	-2.59363
ENST00000425217:19	2.74001	3.4627	3.31033	2.77924	2.50951	3.19235	3.44279	2.86
ENST00000540043:8	2.18328	2.92294	2.44942	1.77102	1.8705	2.66959	3.17027	1.61681
ENST00000420886:29	-3.41159	-2.24342	-3.73913	-4.07065	-3.43474	-2.92017	-2.89133	-3.37379
ENST00000308736:2	-1.59451	-0.99002	-1.14547	-1.93702	-2.40311	-0.7944	-1.11335	-1.69508
ENST00000376740:4	-2.62914	-1.81385	-1.34906	-2.0289	-1.94413	-1.40271	-1.66652	-2.15383
ENST00000302945:2	-1.02483	-0.49011	-0.82554	-1.48468	-1.19275	-0.68367	-0.58544	-0.88859
ENST00000380842:1	2.45824	2.82606	3.02293	2.6773	2.31098	2.78682	2.95258	2.68934
ENST00000380314:14	1.71878	2.77111	3.13449	1.92858	2.16094	3.0611	3.23243	2.97746
ENST00000493653:3	-5.15457	-3.69143	-4.37118	-5.78733	-5.3679	-4.41288	-4.12894	-6.01385
ENST00000315596:26	0.67054	1.28308	0.5613	0.3746	0.52	1.03947	1.26054	0.37022
ENST00000421084:27	-1.39849	-0.59821	-0.96661	-1.31353	-1.27949	-0.89179	-0.15565	-1.44499
ENST00000379939:34	-0.33154	0.3392	0.34324	-0.69515	-0.204	0.27368	0.51702	0.20265
ENST00000025301:2	-5.65494	-4.7491	-3.90935	-4.77511	-5.28162	-3.80419	-3.26438	-5.12664
ENST00000497558:5	-2.19349	-1.49367	-1.71145	-2.67743	-1.94736	-1.29629	-0.91458	-2.16164
ENST00000349995:7	-1.08625	-0.72383	-1.05689	-1.48062	-1.33171	-0.74306	-0.65975	-0.89493
ENST00000465942:5	-0.91821	-0.45935	-0.41889	-1.18842	-1.3946	-0.90797	-0.38294	-0.85617
ENST00000478412:3	-3.12909	-1.85442	-1.38706	-2.13493	-2.66466	-1.80741	-1.11904	-1.91679
ENST00000267163:15	-2.15198	-0.83277	-1.64972	-2.2707	-3.73599	-1.44571	-0.37813	-1.66406
ENST00000251108:3	-1.38284	-0.95243	-1.26298	-1.55929	-1.45158	-0.49115	-1.28454	-2.05147
ENST00000377499:24	-2.33472	-1.04137	-1.20809	-1.91756	-2.59055	-1.13625	-1.79341	-3.28531
ENST00000357602:10	-0.25388	0.05051	0.06934	-0.34138	-0.51614	-0.15734	0.19037	-0.60689
ENST00000376277:17	-1.99098	-1.83387	-1.07719	-1.85604	-2.88609	-1.56846	-0.79435	-1.76759
ENST00000375955:13	-1.03842	-0.67032	-0.98581	-1.38154	-1.50226	-1.15413	-0.50427	-1.11753
ENST00000497607:3	3.54602	4.4434	4.30743	3.65877	4.03954	4.28682	4.15223	3.77364
ENST00000468222:5	-1.30695	-0.72081	-0.69862	-0.88661	-0.77983	-0.3554	-0.20498	-0.97723
ENST00000381989:17	-0.27072	0.16769	-0.17614	-0.48412	-0.50086	0.02776	0.11065	-0.33334
ENST00000537084:21	-0.83479	-0.02092	-0.02011	-0.73103	-0.76311	0.12695	-0.28792	-0.71764
ENST00000379826:7	-0.20688	0.07875	-0.36616	-1.21859	-0.99982	-0.43049	0.2778	-0.90051
ENST00000484604:1	-2.77026	-1.8715	-1.58593	-2.35726	-2.2018	-1.91848	-1.33053	-2.07402
ENST00000282007:8	-1.51721	-0.26908	-1.20261	-2.15637	-3.69194	-2.35105	-1.33502	-1.95042
ENST00000378697:6	-1.46971	-0.91217	-1.05168	-1.8368	-1.51029	-1.25229	-1.03757	-1.89071
ENST00000495654:3	-1.6132	-1.10721	-0.82488	-1.30851	-1.55447	-1.2751	-0.9669	-1.28237
ENST00000261667:10	-0.54703	0.11724	-0.74315	-1.19888	-1.07425	-0.64233	-0.39634	-0.68548
ENST00000377826:9	-2.45245	-1.21709	-0.76846	-1.98346	-2.28371	-1.53691	-1.51174	-1.66886
ENST00000359684:7	-0.14019	0.65439	0.0017	-0.26452	-0.23021	0.2078	0.21887	-0.18438
ENST00000376887:20	0.88116	1.46438	1.27049	0.65151	1.01173	1.25432	1.28404	0.8872
ENST00000376887:19	-0.9675	0.39663	-0.13952	-1.20161	-0.86461	-0.22011	-0.26818	-1.03863
ENST00000536256:11	0.13285	0.57478	0.78297	0.30706	0.53442	0.76434	0.65866	0.22391
ENST00000491647:1	-3.79425	-3.22415	-3.63964	-3.95514	-3.5816	-2.8083	-3.24459	-3.94214
ENST00000429687:13	0.09126	0.75036	0.35757	-0.06346	0.22184	0.57025	0.2344	-0.16901
ENST00000553750:1	-0.71732	0.14713	-0.23225	-0.74236	-1.27264	0.25704	0.60543	-1.3186
ENST00000397227:3	-0.17955	0.60031	0.22358	-0.00361	-0.8208	0.68797	1.10542	-0.60089
ENST00000334420:35	-0.63707	0.46841	0.14509	-0.90064	-1.72505	-0.1775	0.17922	-1.27929
ENST00000554439:2	-0.75497	-0.00922	-0.23873	-0.66329	-0.56351	-0.22745	0.14323	-0.40325
ENST00000554204:5	-2.77916	-2.16923	-1.81062	-3.06745	-4.1596	-3.04722	-1.79395	-2.866
ENST00000554715:5	2.18903	3.06717	2.82676	2.22993	2.13858	2.88138	2.83214	2.35624
ENST00000556438:5	1.72895	2.57748	2.16426	1.63623	1.40083	2.14625	1.99195	1.86399
ENST00000459737:4	-0.93261	-0.38533	-0.82939	-1.9694	-1.46192	-0.50599	-0.4147	-0.77977
ENST00000395308:5	0.17153	0.5418	0.64183	0.39676	0.05639	0.41985	0.71977	0.16984
ENST00000395125:20	-1.24033	-0.30517	-1.69093	-3.00134	-1.42966	-0.73082	-0.72709	-1.55578
ENST00000527591:9	-2.89144	-2.28031	-1.32685	-3.2516	-2.2927	-1.75222	-1.53735	-2.64891
ENST00000323441:11	-1.73721	-0.61194	-1.2443	-1.62746	-1.61939	-1.26722	-0.88487	-1.49245
ENST00000323441:11	-0.91939	0.09478	-0.30309	-0.79658	-0.79801	-0.38333	0.02554	-0.67042
ENST00000356081:2	-3.35354	-2.00168	-2.37332	-2.86833	-3.35577	-2.61635	-2.08202	-2.7851
ENST00000357395:27	-1.63777	-1.0476	-1.99844	-2.3727	-1.95547	-1.32736	-1.97545	-2.23867
ENST00000358025:94	-2.36987	-1.44505	-1.48159	-2.03656	-1.72167	-1.28526	-1.73616	-2.02273
ENST00000261681:5	-1.80895	-1.11649	-1.04413	-1.81257	-1.87239	-0.74689	-1.76162	-2.38099
ENST00000553369:5	-1.27007	-0.86319	-0.84282	-1.43234	-1.20339	-0.71122	-0.91539	-1.23075
ENST00000554465:4	-2.35958	-1.53361	-2.37603	-2.70813	-2.56661	-1.8752	-1.8461	-2.69607
ENST00000553635:8	-6.16232	-4.99328	-5.34882	-6.56166	-6.91859	-6.24774	-5.5892	-5.7997
ENST00000286653:25	-0.86144	-0.07378	-0.64811	-1.01165	-1.10396	-0.85791	-0.05257	-0.6656
ENST00000312858:6	0.34671	1.07133	0.82724	0.52646	0.61713	1.0483	1.10093	0.7848
ENST00000261530:7	-1.80993	-1.40945	-1.31162	-1.84893	-1.90954	-1.73546	-1.28147	-1.85083
ENST00000216492:6	-1.49475	-1.01637	-0.48878	-1.23692	-1.4938	-0.94598	-0.06994	-0.85767
ENST00000557731:2	-0.00732	1.23566	1.02847	0.76668	-0.01285	0.78198	0.72139	0.05097
ENST00000557332:9	1.03466	1.68282	1.96345	0.9076	1.23703	1.59366	1.66919	1.07864
ENST00000555223:6	-0.33373	0.17439	0.23574	-0.26199	-0.04892	0.24711	0.12989	-0.14204
ENST00000262713:1	4.43667	5.06483	4.77091	4.05756	4.53667	4.86562	4.73779	4.1998
ENST00000356287:36	1.27279	2.02029	1.98103	1.53009	1.43904	1.99277	1.56021	1.38488
ENST00000465445:8	-0.89058	-0.60823	-0.52741	-0.863	-0.95343	-0.61279	-0.20235	-0.73945
ENST00000532742:2	-0.31048	0.21854	0.25081	-0.19062	-0.43016	0.47439	0.44551	0.02285
ENST00000538777:4	-3.6906	-3.04404	-3.19889	-3.97531	-3.40439	-2.99752	-3.03967	-3.38748
ENST00000206765:15	0.2906	1.26411	1.00769	0.35775	0.75371	1.21518	0.64617	0.29771
ENST00000555358:13	0.48332	1.13248	0.46027	0.28275	0.5353	1.11796	0.54736	0.15857
ENST00000554792:5	-3.47508	-2.50917	-2.29774	-3.40595	-2.83748	-2.29391	-2.08901	-2.57189
ENST00000298097:2	-2.14912	-1.30774	-1.09708	-1.52759	-1.54424	-1.10678	-1.11492	-1.44413
ENST00000013125:29	-2.85796	-2.43553	-1.76623	-2.89408	-2.72534	-2.05571	-1.3814	-2.0372
ENST00000556769:7	-4.1461	-3.54863	-3.47025	-3.94295	-3.53393	-2.65123	-2.92146	-3.74669
ENST00000354747:7	-0.58896	0.40189	0.82129	-0.1148	-0.37254	0.56269	0.05356	-0.12673
ENST00000536410:7	-3.88215	-3.06522	-2.90903	-3.49222	-4.05424	-3.47102	-3.03383	-3.99837
ENST00000556626:19	-0.57919	0.40411	0.25414	-0.08219	-0.16266	0.41575	-0.02878	-0.51261
ENST00000389722:16	0.07961	0.81938	1.05546	0.19008	0.23344	0.41049	0.65144	-0.35992
ENST00000389721:9	-1.61535	-0.41068	-0.46258	-1.10464	-1.71829	-0.70767	-0.49117	-1.25995
ENST00000389720:5	1.74816	2.59756	2.35616	2.01389	1.44818	2.27589	2.24839	1.42377
ENST00000556626:5	0.57421	1.50359	1.43495	0.72559	0.34104	1.07852	1.20959	0.30447
ENST00000394606:2	-1.17277	-0.24376	-0.44233	-1.25632	-0.8586	-0.2148	-0.45779	-0.84164
ENST00000554752:9	-2.51712	-1.92628	-1.01141	-2.23308	-2.86987	-2.24742	-1.73972	-2.48433
ENST00000557704:7	-0.26914	0.24754	0.46974	0.22321	0.15756	0.59813	0.19884	-0.33934
ENST00000336735:3	-0.58977	0.09285	0.05956	-0.38012	-0.34288	0.04938	-0.17984	-0.47464
ENST00000557018:4	-0.80502	-0.19063	-0.29084	-0.60768	-0.86907	-0.32482	-0.25239	-0.6692
ENST00000446066:9	-1.70952	-1.09383	-1.48302	-1.7197	-1.45215	-0.96884	-0.7948	-1.57628
ENST00000453764:8	-0.87922	-0.24263	-0.05644	-0.74852	-0.93806	-0.33374	-0.28235	-0.55683
ENST00000357563:6	-0.06904	0.58303	0.42288	-0.09948	-0.04935	0.38253	0.45116	-0.14505
ENST00000331768:4	-2.66269	-1.58636	-2.51295	-2.89502	-3.08787	-2.44739	-2.00733	-3.30833
ENST00000522874:2	0.24412	0.9439	1.52552	0.54133	0.86336	1.71169	0.91723	0.53705
ENST00000361246:8	-3.85748	-3.07772	-2.56755	-3.33678	-3.57386	-2.97206	-2.25837	-2.75299
ENST00000390539:3	-1.27327	-0.54263	0.51625	-0.22874	-0.50654	0.44316	-0.13156	-1.05064
ENST00000565466:4	-2.26731	-1.65175	-1.81686	-3.25461	-2.62922	-1.72385	-1.17043	-1.91423
ENST00000566621:3	-2.70172	-1.06122	-1.97433	-2.25649	-2.39976	-1.14711	-2.38468	-3.16808
ENST00000569057:4	-1.30196	-0.78618	-0.69581	-1.22365	-0.8014	-0.38314	-0.59171	-0.81333
ENST00000444189:2	-0.32895	-0.19291	-0.13296	-0.77454	-0.70353	-0.13091	-0.28946	-0.8051
ENST00000450318:9	1.09217	2.43055	1.40187	0.92972	0.66174	1.99836	1.16234	0.21892
ENST00000536845:17	-1.31818	-0.97869	0.54021	-0.07261	0.45722	0.76538	-0.04082	-0.48267
ENST00000565502:3	-0.64256	-0.16575	-0.63311	-1.1142	-0.66722	-0.34416	0.05726	-0.7329
ENST00000281282:19	0.50417	0.90123	1.08425	0.41641	0.14205	0.61763	0.84417	0.61843
ENST00000321437:8	-1.38588	-0.66304	-0.87185	-1.54629	-1.16874	-0.89555	-0.75065	-1.04821
ENST00000558157:14	-2.70061	-1.2225	-1.81435	-2.62488	-2.30988	-1.67215	-1.42232	-2.30989
ENST00000357698:14	-2.02002	-1.39416	-2.24406	-2.79896	-3.16982	-3.02919	-1.51612	-2.20942
ENST00000570085:5	-5.73973	-4.42091	-4.25926	-6.25308	-5.08414	-4.57251	-3.58844	-4.70226
ENST00000446172:3	-2.09258	-1.24202	-1.38921	-2.07114	-2.33511	-1.41548	-1.69283	-1.99933
ENST00000261755:9	-0.64922	-0.1141	-0.4936	-0.73076	-0.56323	-0.23854	-0.15735	-0.70675
ENST00000447611:13	-1.28833	-0.93844	-1.09622	-1.98634	-1.85963	-1.11147	-1.43278	-2.34218
ENST00000310775:15	-3.48633	-1.7022	-2.9434	-3.15706	-3.14268	-1.09463	-2.2738	-3.1829
ENST00000310775:35	-0.76615	-0.07192	-0.15471	-1.39577	-0.79368	-0.41178	-0.42514	-1.22627
ENST00000268130:5	1.28848	1.62828	1.81435	1.10257	1.01286	1.47762	1.88262	1.15415
ENST00000557381:27	-1.58316	-0.6066	-0.58625	-1.05306	-1.51397	-0.79211	-0.51562	-0.83719
ENST00000565728:10	-3.12805	-1.99028	-2.569	-3.79707	-2.77804	-1.8004	-2.1337	-2.69356
ENST00000558768:20	1.05344	1.43703	1.03197	0.20641	0.29776	0.98516	1.00364	0.53938
ENST00000559236:2	0.71737	1.33459	1.20553	0.88356	0.75658	1.34022	1.18593	0.56431
ENST00000361937:4	-3.06943	-1.57673	-1.83228	-3.4495	-3.22693	-2.76846	-1.66669	-4.3512
ENST00000263802:13	-0.71618	0.00383	-0.38189	-0.57909	-0.86036	-0.3589	0.42035	-0.66366
ENST00000290650:43	-1.92817	-1.08665	-1.81085	-1.91274	-2.09155	-1.15713	-1.17583	-1.84008
ENST00000261867:6	-3.84	-3.5634	-2.33342	-3.72282	-3.91539	-3.05548	-2.78218	-3.66383
ENST00000396328:15	-0.3936	0.72017	0.34752	-0.44223	0.08087	0.30231	0.37926	-0.16361
ENST00000560792:5	-4.4376	-2.78271	-2.66781	-3.2865	-4.35256	-3.45957	-2.72437	-3.4693
ENST00000561288:2	-2.63077	-1.11688	-1.70046	-2.59047	-2.41898	-1.90778	-1.41581	-1.82038
ENST00000260408:5	-1.11935	-0.46959	-0.47923	-0.93132	-0.92058	-0.52194	-0.54117	-0.76417
ENST00000261517:56	-4.68345	-3.82077	-3.99243	-4.77052	-5.40143	-4.18507	-3.74846	-4.21658
ENST00000395896:49	-3.76359	-3.10711	-3.12909	-3.62037	-3.66408	-3.21867	-3.56402	-3.85845
ENST00000395898:10	-3.55577	-2.43354	-4.13838	-4.50008	-4.37947	-2.76317	-2.41411	-4.38521
ENST00000443617:74	-2.53382	-1.76476	-1.46266	-2.65726	-2.26935	-1.98544	-1.70115	-2.49557
ENST00000443617:62	-0.81265	-0.36722	-0.19713	-0.62722	-0.55784	-0.30037	0.01773	-0.39161
ENST00000443617:22	-0.37835	0.15112	-0.20704	-0.86777	-0.99411	-0.44173	-0.34861	-0.6517
ENST00000431932:22	-5.10329	-4.44786	-3.71364	-3.83968	-5.00815	-4.34337	-4.0102	-4.68468
ENST00000564674:6	0.61878	1.21794	0.95876	0.80948	0.74846	1.37342	1.23152	0.65397
ENST00000537153:1	5.28396	5.71418	5.0328	4.80119	5.00302	5.54918	5.56402	4.89873
ENST00000562621:2	-0.59889	-0.32232	-0.32361	-0.69022	-0.61955	-0.2843	-0.26364	-0.79655
ENST00000399166:8	-3.31566	-2.57873	-2.33933	-3.39903	-3.80341	-2.28414	-2.69203	-3.55471
ENST00000300057:2	-2.99733	-1.73102	-2.49188	-2.98791	-2.91949	-2.53486	-2.2602	-3.36363
ENST00000333018:17	-3.76925	-3.01935	-3.51865	-4.24779	-5.03191	-4.22513	-2.92609	-3.97281
ENST00000566389:3	-1.07327	-0.56275	-0.51668	-0.85333	-1.12877	-0.47899	-0.44499	-0.72509
ENST00000544933:3	0.10651	0.99382	1.01788	0.3587	0.49242	0.78106	1.08429	0.54925
ENST00000396658:2	-3.04809	-1.39655	-2.25138	-2.41146	-3.05513	-1.95464	-1.71752	-2.81735
ENST00000547372:15	-0.86416	-0.32989	-0.79759	-1.42678	-1.85159	-0.84682	-0.48604	-0.90711
ENST00000396559:12	-0.19795	0.14936	0.36369	-0.02598	-0.18181	0.34149	0.77942	0.29801
ENST00000396052:1	-0.49475	0.07068	-0.45472	-0.65331	-0.7478	-0.18657	-0.27485	-1.13639
ENST00000450465:4	-2.03386	-0.87319	-1.50044	-1.79766	-2.41118	-1.36502	-0.79507	-1.45518
ENST00000568806:2	-1.49678	-1.10913	-0.70503	-1.46723	-1.66198	-0.83422	-0.5656	-1.31386
ENST00000337929:1	0.04375	0.26411	0.31429	-0.17551	-0.0919	0.46293	0.69267	-0.29277
ENST00000395353:15	-3.69223	-2.8781	-3.09443	-4.57379	-4.10907	-3.43577	-2.45425	-3.45398
ENST00000563197:2	-1.08906	-0.07549	-0.58098	-0.91221	-1.69455	-0.90771	-0.73233	-1.02381
ENST00000299167:30	-0.83786	-0.35975	-0.60874	-0.85902	-1.10749	-0.58416	-0.39632	-0.81366
ENST00000447540:24	-1.40248	-0.96226	-1.28504	-2.07029	-1.21704	-0.86002	-0.76597	-1.682
ENST00000219070:4	0.62402	1.25617	0.9967	0.47177	0.25253	1.1263	0.88893	0.5855
ENST00000262134:5	-3.04779	-1.99355	-1.72841	-2.69257	-2.93455	-2.24067	-1.77825	-2.50662
ENST00000542526:15	-1.3829	-0.21764	-0.43993	-0.81427	-1.15441	-0.55022	0.07479	-0.51106
ENST00000562768:4	-2.19078	-0.77001	-1.09031	-1.46358	-1.56495	-1.12411	-0.6932	-1.90845
ENST00000457188:3	-2.39326	-1.40413	-1.73383	-2.81826	-2.19532	-1.2954	-1.76326	-2.25866
ENST00000565435:3	-0.13516	1.587	1.06229	0.14801	0.20776	1.20611	0.91363	0.35211
ENST00000379120:9	0.34184	1.05407	0.64804	-0.3773	0.09281	0.64027	0.51456	0.05436
ENST00000561552:4	-0.88104	-0.25663	-1.21365	-1.65188	-2.0053	-1.01486	-1.27371	-1.54197
ENST00000355758:6	-0.60449	0.44118	0.1081	-0.36007	-0.05543	0.34853	0.59334	-0.4731
ENST00000355674:5	-1.47216	-0.5462	-0.49128	-1.28798	-0.99653	-0.77561	-0.55466	-1.06264
ENST00000439887:15	-1.83085	-0.60664	-0.53937	-1.29652	-1.6417	-0.07526	-0.43785	-1.36614
ENST00000565267:11	-1.44101	-0.97559	-0.97	-1.36247	-1.43076	-0.81287	-0.85396	-1.6581
ENST00000321370:23	-2.15989	-1.17179	-1.26268	-1.86985	-1.91958	-1.57974	-1.01081	-1.85093
ENST00000415178:51	2.8567	3.45359	3.34329	2.7026	3.01886	3.42766	3.05987	2.44497
ENST00000570111:6	-2.16556	-0.84704	-1.01386	-1.4822	-1.58129	-1.20277	-1.26693	-1.88058
ENST00000261584:10	-1.46102	-0.95567	-1.10251	-2.26381	-1.74643	-1.16981	-0.9852	-2.01874
ENST00000563264:3	-1.61673	-0.62022	-1.03472	-1.21503	-1.37346	-0.69429	-0.53625	-1.09318
ENST00000398841:4	-0.5306	0.44245	-0.1468	-0.56105	-0.65404	-0.04728	0.05407	-0.75156
ENST00000317147:7	-2.72206	-1.70198	-1.88831	-2.56705	-2.33845	-1.95743	-1.9009	-2.43862
ENST00000299697:1	-3.24011	-2.86047	-3.0234	-4.11837	-4.20592	-3.21115	-2.76644	-3.16759
ENST00000443351:6	-2.81967	-1.33539	-1.58169	-2.87724	-3.75283	-1.77708	-1.82359	-4.26174
ENST00000568595:1	-2.19961	-1.42139	-1.03976	-1.2124	-1.4042	-0.94356	-1.66731	-2.20375
ENST00000534738:5	1.14805	1.41881	1.10235	0.53636	-0.30822	1.05268	1.56195	0.42205
ENST00000565644:3	0.28413	1.25386	1.06372	0.48817	0.29777	0.70432	0.99888	0.1722
ENST00000474606:5	-0.06532	0.60864	0.4555	0.20832	-0.38308	0.15555	0.57415	-0.01782
ENST00000451779:5	-0.16332	0.51793	0.64222	0.28347	0.10978	0.48852	0.24201	-0.13855
ENST00000423861:6	-0.98801	-0.46367	-0.53522	-0.92056	-0.55338	-0.22481	-0.55784	-1.00498
ENST00000426855:21	-1.10985	-0.68769	-0.6859	-0.91922	-0.97658	-0.60878	-0.41189	-0.86673
ENST00000301391:4	-2.09643	-1.05057	-1.47445	-1.9493	-2.40612	-1.99786	-1.08441	-1.75274
ENST00000357482:6	-1.51402	-0.15326	-0.57219	-1.03919	-1.46442	-0.47293	-0.33827	-1.42134
ENST00000381165:3	-1.28947	-0.6933	-0.76548	-1.0391	-1.38419	-0.69127	-0.13616	-0.63579
ENST00000082259:9	2.82743	3.28354	3.62662	3.01617	3.21828	3.59114	3.63075	3.14188
ENST00000380358:31	-2.85808	-2.02985	-2.54549	-3.23219	-2.86679	-2.40661	-2.18543	-2.9848
ENST00000380255:1	-2.19166	-1.44992	-1.65562	-2.26076	-2.47327	-1.79203	-0.82634	-1.80357
ENST00000395886:6	-1.32788	-0.84568	-0.89859	-1.49494	-1.12889	-0.91138	-0.70605	-1.25389
ENST00000321990:18	1.09687	1.84803	1.33805	1.22888	0.64838	1.55111	1.74809	0.99806
ENST00000456735:9	-0.55277	-0.20482	-0.21808	-0.52014	-1.00331	-0.47176	0.09144	-0.54988
ENST00000444181:3	-0.65618	-0.26103	-0.31065	-0.79469	-0.72622	-0.09313	-0.18653	-0.50518
ENST00000225410:1	0.75404	1.6641	1.40687	0.57503	0.4339	1.23333	1.78756	0.38781
ENST00000415039:13	-6.46054	-5.6358	-5.92513	-6.55184	-6.84088	-5.83757	-6.27708	-6.47905
ENST00000310837:3	-6.69256	-4.13752	-5.86871	-7.14932	-6.62849	-4.91416	-4.54562	-5.92157
ENST00000377540:6	-0.1239	0.52834	0.27745	-0.85321	0.01607	0.74191	0.06766	-0.31905
ENST00000441946:7	-0.76922	-0.31335	-0.39545	-0.92307	-0.65729	-0.35001	-0.25885	-0.81386
ENST00000426726:2	0.36318	0.91068	0.71833	0.37827	0.45602	0.93953	0.49603	-0.19589
ENST00000535346:2	2.56055	4.08188	3.43575	2.56856	3.33332	3.59776	3.51761	2.70604
ENST00000328118:11	-0.04187	0.46297	0.81589	0.36452	0.40543	0.6497	0.68144	0.35032
ENST00000416445:9	-2.99648	-1.91704	-2.78986	-3.22617	-3.04381	-2.66959	-2.33062	-3.02336
ENST00000290341:8	-0.92036	0.07958	0.03801	-0.94178	-0.71562	-0.03936	-0.74713	-1.42669
ENST00000312655:3	-0.66169	-0.29043	-0.10295	-0.45106	-0.74481	-0.36425	-0.10198	-0.59118
ENST00000303375:20	0.60901	1.95405	1.45746	0.85209	0.38747	1.01029	1.15673	0.79185
ENST00000446119:3	-0.32921	1.09081	0.28809	0.00508	-0.64514	0.46422	0.5465	-0.03063
ENST00000303375:27	-0.81252	1.38579	0.83217	-0.13901	0.13269	0.84434	0.82767	0.00636
ENST00000490216:31	-1.66489	-1.20839	-1.40723	-2.0014	-1.59435	-1.38733	-0.94617	-1.71076
ENST00000314672:1	2.74936	3.23321	3.13731	2.49017	2.76528	3.12738	3.23052	2.60952
ENST00000457800:10	-0.58503	0.04306	-0.72762	-1.15628	-1.2793	-0.27108	-0.52089	-0.7532
ENST00000553412:15	-0.62477	0.15337	-0.34496	-1.59998	-0.29785	-0.02758	-0.25227	-0.90116
ENST00000424123:4	0.16544	0.61201	0.9302	0.51367	0.63995	0.86953	0.84452	0.47832
ENST00000448504:3	-2.30252	-1.0733	-1.1999	-1.69615	-1.9676	-1.35057	-0.93167	-1.30391
ENST00000441391:8	-0.77788	-0.33058	-0.30408	-1.12304	-1.14631	-0.60314	-0.25082	-0.84131
ENST00000392614:5	-0.86391	0.36228	-0.10809	-0.41836	-0.46638	0.03074	0.41496	-0.41409
ENST00000421794:4	-2.64938	-1.72488	-2.17353	-2.98476	-2.07368	-1.89256	-1.61295	-2.49744
ENST00000306729:7	-0.15034	0.74347	0.2581	0.05315	0.28364	0.81527	0.84362	0.12742
ENST00000539476:8	-0.15958	0.5301	0.49686	0.01845	0.0847	0.55597	0.39815	0.0248
ENST00000301336:8	-0.17163	0.80611	0.45629	-0.23035	-0.07488	0.448	0.34801	-0.06367
ENST00000301336:5	-0.32782	0.51127	0.74903	0.33107	-0.21961	0.42531	0.45632	0.24822
ENST00000158149:10	-1.71064	-0.4476	-1.03525	-1.64476	-1.86687	-1.38149	-0.7562	-1.75845
ENST00000348335:4	-1.06494	-0.45815	-0.63939	-1.13139	-1.77208	-0.6389	-0.30271	-0.90939
ENST00000158771:2	-2.2362	-0.68045	-1.38215	-1.82512	-2.30147	-1.05903	-1.25175	-1.63086
ENST00000005340:4	-2.81835	-2.60762	-2.18817	-2.74266	-2.76834	-2.37079	-2.70201	-3.11603
ENST00000394821:14	0.08033	0.89246	0.68249	-0.12828	0.08624	0.33788	0.7139	0.06111
ENST00000311500:3	-3.2704	-1.45024	-1.39081	-2.79782	-2.80443	-2.26053	-1.63953	-2.14743
ENST00000426588:10	-1.78591	-1.27492	-1.4774	-1.74655	-2.09299	-1.45065	-1.16825	-1.86296
ENST00000264646:10	-3.47327	-2.29493	-1.99226	-2.78858	-4.02834	-2.37485	-1.94096	-3.72178
ENST00000225308:3	-0.92888	-0.31069	-0.66047	-0.92202	-1.23852	-0.48591	-0.43064	-1.03039
ENST00000528273:1	-4.247	-1.70694	-2.89522	-3.78818	-3.81988	-2.36117	-2.55169	-3.27828
ENST00000362063:1	2.00753	2.59868	2.59798	2.11762	2.45569	2.89184	2.77504	2.02339
ENST00000501501:10	-0.47615	0.3238	0.06278	-0.1066	-0.47007	0.19461	0.59815	-0.32777
ENST00000323456:17	-2.34996	-1.01213	-1.45466	-1.79974	-2.19715	-1.4858	-1.35099	-1.85586
ENST00000426861:1	4.38903	4.90778	4.63466	4.42785	4.16963	4.61155	4.70501	4.17587
ENST00000083182:7	-0.76527	0.01716	-0.08838	-0.26295	-0.71343	-0.26006	0.16047	-0.39192
ENST00000392950:1	0.33094	0.71754	0.60963	0.37714	0.38192	0.90102	0.84645	0.40022
ENST00000427159:8	-1.50043	-1.01703	-0.82968	-1.42448	-1.17731	-0.56515	-1.01453	-1.2686
ENST00000392677:3	-1.25082	-0.41161	-0.75801	-1.14453	-1.33152	-0.964	-0.15572	-1.23901
ENST00000207549:16	-1.34063	-0.98538	-0.99181	-1.38594	-1.03293	-0.5773	-0.7601	-0.99747
ENST00000412096:5	-1.54767	-0.58252	-0.92532	-1.24728	-1.41269	-0.89866	-0.91054	-1.42491
ENST00000319380:7	-0.72166	0.61569	0.47227	-0.01296	-0.60592	0.16019	0.41086	-0.18467
ENST00000508921:2	-3.17709	-1.95337	-2.07076	-2.6491	-2.62362	-1.68801	-1.75264	-2.50101
ENST00000306096:7	-3.78807	-2.19423	-2.84943	-3.63187	-2.85663	-2.59331	-2.35951	-3.13452
ENST00000542979:6	-2.39235	-1.327	-1.80075	-2.285	-2.87239	-2.55874	-1.95883	-2.81455
ENST00000269216:5	-2.18217	-1.48827	-1.41028	-1.88147	-1.79741	-1.06389	-1.24873	-2.42636
ENST00000543127:5	0.02997	0.3805	0.32792	-0.27065	0.42998	0.76477	0.5849	0.2164
ENST00000282059:3	-2.50489	-1.50172	-1.56847	-1.84516	-2.2034	-0.69562	-0.88088	-1.43885
ENST00000217800:7	-6.05669	-5.22143	-4.79087	-5.48695	-5.75752	-3.87097	-4.00269	-4.7465
ENST00000254442:14	0.48148	1.08114	0.98933	0.54499	0.95779	1.13945	1.20858	0.69149
ENST00000382850:8	-1.87459	-0.70947	-0.88808	-1.4861	-1.18817	-0.85469	-0.36082	-1.14636
ENST00000356462:15	-1.50821	0.26531	0.4685	-0.2284	-0.35915	0.6061	0.40617	-0.05293
ENST00000400345:18	0.1478	0.52644	0.88626	0.37472	0.09855	0.33133	0.75838	0.35243
ENST00000357895:20	-3.48949	-3.34561	-2.63605	-3.59291	-3.24699	-2.51385	-2.36297	-3.0289
ENST00000397985:7	0.50718	1.01701	1.09726	0.86856	0.68933	1.19653	1.16288	0.70845
ENST00000253159:23	-1.04436	-0.31384	-0.72869	-1.35337	-1.62202	-0.86323	-0.60998	-0.92933
ENST00000490210:6	0.16167	0.58414	0.05156	-0.69904	-0.11112	0.19229	0.38591	-0.15131
ENST00000400105:15	-2.62163	-1.57197	-1.45888	-2.02949	-3.31305	-1.41533	-1.85894	-2.82093
ENST00000537174:11	-2.98449	-2.46366	-2.44873	-3.06419	-3.18617	-2.81764	-2.34704	-3.03582
ENST00000399799:26	-2.64279	-1.84806	-2.02735	-2.90137	-1.98885	-1.48459	-1.00396	-2.16853
ENST00000319481:22	-1.12991	0.05946	-0.67332	-1.26865	-0.78087	-0.22464	-0.10625	-0.51861
ENST00000283351:17	-1.07437	-0.41878	-0.52623	-1.13282	-1.10988	-0.57758	-0.50715	-0.96583
ENST00000283351:6	-0.87223	-0.37915	-0.36	-1.26158	-1.06143	-0.531	-0.24373	-0.76522
ENST00000418472:11	-2.4931	-1.70079	-1.64058	-2.36366	-2.42845	-1.7047	-1.29365	-1.79943
ENST00000269445:4	-2.09161	-1.09628	-0.97936	-1.59795	-1.95743	-1.11496	-1.1422	-1.71243
ENST00000432185:5	-0.81306	0.58743	0.66548	0.42994	-0.62213	0.18813	0.92551	-0.12576
ENST00000283684:15	1.73328	2.30184	1.78205	1.40871	1.54093	1.77559	1.88853	1.40703
ENST00000400334:25	0.3385	0.64018	0.12486	-0.91173	-0.24369	0.37601	0.50654	0.06295
ENST00000357637:10	-2.00897	-1.05234	-1.20391	-1.8432	-2.28184	-1.84476	-1.1	-1.86695
ENST00000490319:2	-0.51068	-0.08528	0.1999	-0.2538	-0.15827	0.11975	0.50605	0.0831
ENST00000317243:4	-2.55144	-1.389	-1.69552	-3.73479	-1.86754	-1.48483	-1.61597	-2.39619
ENST00000402569:3	0.66038	1.40806	1.39317	0.74281	0.99011	1.25139	1.11423	0.67437
ENST00000535117:4	-1.58808	-0.8382	-0.84862	-1.59213	-1.53822	-0.88286	-1.47429	-1.5608
ENST00000304076:8	-4.06188	-3.2131	-2.8526	-3.37298	-3.86564	-2.69153	-2.22221	-2.65213
ENST00000250572:6	-0.82301	-0.50014	-0.61824	-0.94626	-0.88095	-0.27893	-0.90109	-1.32835
ENST00000360385:2	-1.77213	-0.66504	-0.91906	-1.39011	-1.3864	-0.69908	-1.17392	-1.54227
ENST00000397881:2	-1.84871	-1.43584	-1.40553	-2.08012	-2.11834	-1.33742	-1.14668	-1.69385
ENST00000420083:2	-1.25228	-0.31025	-0.75071	-0.90901	-1.45081	-0.65582	-0.42314	-1.13028
ENST00000314646:21	-2.13669	-1.53899	-1.66614	-2.0768	-2.11033	-1.68166	-1.7643	-2.03897
ENST00000316856:5	0.26656	0.98274	0.64888	0.26376	0.30507	0.69978	0.62344	0.0591
ENST00000358552:8	0.03636	1.58342	1.07737	0.58544	0.16019	0.88127	0.95085	0.31105
ENST00000264825:9	-0.10516	2.22828	1.45317	0.80121	0.11555	1.28465	1.47508	0.30281
ENST00000540216:7	0.26393	0.87511	0.67742	0.29807	0.07383	0.51262	0.75269	0.22837
ENST00000269703:4	-0.07783	0.54378	0.72002	0.3365	0.21561	0.71458	0.90105	0.51818
ENST00000221307:13	-4.08653	-2.48303	-2.74577	-3.67356	-3.28346	-2.51895	-2.55995	-3.65812
ENST00000447614:8	-1.10438	-0.18294	-0.42703	-1.04227	-0.79492	-0.44484	-0.45069	-0.89235
ENST00000252603:4	1.04046	1.5368	1.31007	1.01564	0.92415	1.19829	1.43874	0.94658
ENST00000355650:4	-0.6263	0.52398	0.454	0.26905	-0.18003	0.41191	0.43214	-0.26998
ENST00000361790:1	-0.9876	1.69817	1.10079	-0.75702	0.08233	1.12877	0.38754	-0.40831
ENST00000392052:1	0.56972	1.05893	1.18213	0.72384	0.6199	0.83642	1.22949	0.75019
ENST00000391955:10	-1.99992	-1.4437	-1.64174	-3.11977	-2.45395	-1.28527	-1.70137	-2.8511
ENST00000486500:3	-0.10438	0.19782	0.06999	-1.00885	-0.25381	0.27974	0.42447	-0.1114
ENST00000257252:13	-2.13518	-1.36632	-1.637	-2.61496	-2.13353	-1.51829	-1.38806	-2.3299
ENST00000334186:8	0.32567	1.00326	0.81621	0.42103	0.41249	0.7664	0.70587	0.31168
ENST00000262262:2	-1.72616	-0.66233	-1.33054	-1.4913	-1.63273	-1.05709	-0.90337	-1.74237
ENST00000316401:6	-0.70338	0.21755	0.39835	-0.7552	-0.34406	0.36881	0.49269	-0.04935
ENST00000262259:5	-1.08406	-0.34808	-0.73257	-1.00605	-1.28696	-0.74018	-0.54172	-1.68313
ENST00000318203:5	-1.88614	-1.31353	-1.08056	-1.80796	-2.26157	-1.52562	-0.10216	-1.33074
ENST00000540851:4	-1.43636	-0.78808	-1.26699	-1.91989	-0.84687	-0.11005	-0.96508	-1.2055
ENST00000252288:1	1.34864	1.745	1.62632	1.36268	1.03324	1.48055	1.6735	1.36364
ENST00000310132:14	-1.51005	-1.06777	-0.92425	-1.36566	-1.56648	-1.04524	-1.35486	-1.7741
ENST00000324436:1	2.52172	2.75708	2.53635	2.09912	2.44982	2.85056	2.87116	2.4324
ENST00000222139:8	-0.63769	-0.12345	-0.03539	-1.16155	-0.99605	-0.41553	0.17401	-0.25858
ENST00000536796:17	-0.60465	0.09479	-0.20011	-0.53563	-0.60501	0.00916	-0.13177	-0.40737
ENST00000210060:8	-1.73727	-1.31931	-1.21812	-1.71356	-2.00076	-1.45508	-1.33404	-1.93446
ENST00000264827:16	3.15657	3.41295	3.11219	2.67616	2.66255	3.07421	3.0778	2.76697
ENST00000536649:5	-1.80164	-0.97643	-1.66688	-2.07223	-1.93542	-1.46934	-1.50896	-1.86394
ENST00000360222:15	0.59277	1.06343	0.96486	0.67513	0.57201	0.85074	1.11948	0.69849
ENST00000443236:22	0.03098	0.9556	0.3422	-0.18981	0.56727	0.76448	0.44772	-0.14233
ENST00000443236:19	-1.13525	-0.9058	-1.20806	-1.99654	-1.93431	-1.2202	-0.4611	-1.36677
ENST00000498211:3	2.6857	3.40974	3.07642	2.6023	2.75473	3.12764	3.2396	2.55308
ENST00000527645:4	0.03726	0.56772	-0.11246	-0.60913	-0.26027	-0.03392	0.28582	-0.41452
ENST00000358582:2	1.1581	2.06489	2.70813	1.93706	1.25862	1.82667	1.94038	1.07117
ENST00000337679:3	-3.89307	-2.49299	-3.75656	-4.44649	-4.15172	-3.69161	-2.92013	-3.63654
ENST00000307751:4	-1.77968	-0.91147	-0.82529	-1.57191	-0.84101	-0.35928	-0.28157	-0.95901
ENST00000243583:13	-0.35535	0.15986	-0.06975	-0.22772	-0.55833	0.04322	0.02304	-0.52682
ENST00000327495:7	0.01423	0.76618	0	-0.75328	-0.15239	-0.03287	1.4293	0.76993
ENST00000292140:16	-0.60423	-0.25666	-0.50843	-0.98111	-0.88225	-0.50551	-0.49098	-0.95692
ENST00000263354:6	-3.62275	-2.94157	-3.33036	-3.99475	-4.12519	-3.00888	-3.13516	-3.65131
ENST00000323798:16	-1.61268	-1.29301	-1.19093	-1.89272	-2.43378	-1.67268	-1.00721	-1.71034
ENST00000541188:8	-3.91181	-2.03327	-1.91652	-3.57374	-6.58021	-4.46298	-1.32486	-2.11353
ENST00000250366:5	1.09848	1.9939	2.05661	1.42882	1.32887	1.70406	1.78946	1.39205
ENST00000221973:2	0.28056	0.78049	0.36736	0.05583	0.32958	0.58641	0.64213	0.24471
ENST00000316219:6	-2.2069	-1.06529	-2.2144	-2.79397	-2.98235	-2.08592	-2.2033	-2.90992
ENST00000554164:2	-0.37128	0.37317	0.3592	-0.4457	-0.18523	0.27654	0.58131	-0.16292
ENST00000445992:3	0.50999	1.19221	1.01117	0.7065	0.68714	1.17434	1.19209	0.86317
ENST00000539513:6	-1.62477	-0.5329	-0.57892	-1.05947	-1.36673	-0.44911	-0.68361	-0.94324
ENST00000464661:4	-2.77524	-1.74046	-2.05888	-2.6367	-2.44263	-2.19789	-2.29909	-3.11259
ENST00000535650:11	-1.73376	-1.04533	-1.43789	-1.87564	-2.03323	-0.98682	-1.35547	-1.81285
ENST00000374864:13	-0.7826	-0.01534	-0.09047	-0.67395	-0.5145	-0.15331	-0.12101	-0.61563
ENST00000373874:3	-4.41238	-2.78484	-3.32983	-4.45259	-4.19298	-3.5122	-2.44199	-3.41691
ENST00000373558:2	-1.37606	0.25887	-0.48936	-1.29985	-1.12742	-0.14928	-0.69107	-0.96851
ENST00000243903:7	-1.57956	-1.15873	-1.70644	-2.06365	-1.72109	-1.13741	-1.07035	-1.62341
ENST00000483871:3	-0.46974	0.17996	-0.02777	-0.37356	-0.39509	-0.07816	0.03078	-0.3719
ENST00000466205:2	-3.86822	-2.90692	-3.37572	-3.92492	-3.81099	-3.18444	-3.10261	-3.64288
ENST00000417408:8	-1.08549	-0.87398	-1.25835	-1.71898	-1.3314	-0.68797	-0.24934	-1.23995
ENST00000395841:2	-1.70468	-1.38557	-1.21296	-1.79292	-1.79182	-1.36399	-1.30942	-1.91015
ENST00000527587:10	-3.06476	-2.35355	-2.16267	-2.86659	-2.70672	-1.73464	-2.42196	-3.06374
ENST00000525967:13	-3.18679	-2.06452	-2.46499	-2.96018	-2.51288	-1.92124	-1.52652	-2.77847
ENST00000348616:5	-0.38387	0.04985	0.08685	-0.21623	-0.48727	0.18163	0.08641	-0.54913
ENST00000432910:4	-0.5614	-0.18288	0.40517	-0.18184	-0.33343	0.15469	-0.02733	-0.41569
ENST00000466192:2	-1.05111	-0.59396	-0.16602	-0.39941	-1.11093	-0.30809	-0.22043	-0.88241
ENST00000460490:3	0.79694	1.19151	1.30242	0.95613	0.77904	1.35993	1.28451	0.82146
ENST00000279477:6	-0.85563	-0.50356	-2.966	-3.61044	-4.30846	-3.32945	-3.75471	-4.27564
ENST00000344754:12	0.71444	1.10891	1.09075	0.79636	0.72081	1.14382	1.08961	0.76989
ENST00000399054:6	-3.17919	-1.8027	-1.95849	-3.74024	-3.06256	-2.64551	-1.88304	-2.82923
ENST00000202816:5	-0.60851	0.13084	0.20527	-0.15571	0.03828	0.3681	0.47935	-0.06349
ENST00000487128:11	-0.59865	-0.27023	-0.55934	-1.06774	-1.28199	-0.39579	-0.46036	-1.46055
ENST00000202017:4	-3.29701	-2.35096	-2.13241	-2.9395	-3.2143	-2.34003	-1.6807	-2.19447
ENST00000317677:5	-2.50561	-1.46943	-1.37674	-2.02139	-2.35847	-1.85414	-1.16145	-2.4878
ENST00000373750:5	-1.17417	-0.41081	-0.07042	-0.61281	-0.63691	-0.18668	0.01125	-0.5281
ENST00000485572:10	-0.49396	0.38032	0.24805	-0.39146	-0.7226	0.43758	0.56604	0.03034
ENST00000536701:6	-1.18541	0.38852	0.8275	-0.03913	-1.17365	0.329	0.49156	0.10942
ENST00000372970:4	-2.14637	-0.9042	-0.85101	-1.85084	-1.85359	-1.23628	-0.99585	-1.90878
ENST00000372262:11	-2.34379	-1.99778	-1.65817	-2.34711	-1.87027	-1.38322	-2.05329	-2.62183
ENST00000396281:19	-1.82259	-1.4175	-2.0212	-2.41131	-2.01923	-1.39555	-1.57353	-1.83696
ENST00000371805:10	-1.38769	-0.52872	-0.17023	-1.08098	-1.40579	-0.88938	-0.56279	-0.98327
ENST00000462217:1	-2.0564	-1.55004	-2.23864	-2.73258	-3.20919	-1.86285	-1.63981	-2.18467
ENST00000395911:7	-1.29717	-0.71797	-1.7576	-2.29921	-2.50595	-2.09381	-2.06803	-2.78962
ENST00000400537:6	0.58351	1.19434	1.02163	0.73433	0.51159	1.20565	0.77321	0.42955
ENST00000382348:1	-2.66572	-1.79705	-2.97451	-3.1132	-3.10191	-1.88234	-2.8338	-3.62906
ENST00000482953:4	-1.55544	-0.97584	-1.02804	-1.4885	-1.52307	-1.27762	-0.94288	-1.28691
ENST00000398367:11	-0.06686	0.42228	0.27546	-0.00963	-0.19256	0.3011	0.80853	-0.12813
ENST00000398341:11	-1.65225	-0.65779	-0.63637	-1.09958	-1.51476	-0.64991	-0.54082	-0.84821
ENST00000291574:5	-0.75627	-0.3929	-0.45565	-0.65847	-0.72045	-0.21127	-0.33751	-0.88094
ENST00000473212:5	0.11671	0.38174	0.71507	0.41498	0.34223	0.91885	1.12793	0.52925
ENST00000457905:14	-1.12362	-0.58046	-0.65059	-0.98812	-0.83403	-0.3086	-0.66972	-1.29675
ENST00000468874:1	-1.56629	-1.1737	-0.73489	-1.50705	-1.7161	-1.38522	-0.86554	-1.41271
ENST00000380671:7	-1.48701	-0.48371	-0.80795	-1.79179	-0.66964	-0.38425	-0.79464	-1.26089
ENST00000433067:5	1.15837	1.65536	1.92203	1.10023	1.42704	1.84371	1.78236	1.32603
ENST00000398208:3	-2.70058	-1.82802	-1.4202	-2.06537	-2.54001	-1.94425	-1.92343	-3.50553
ENST00000329627:6	-4.09525	-1.28864	-2.007	-2.22781	-3.20068	-1.2516	-1.56194	-3.20127
ENST00000439214:5	-1.25802	-0.87844	-0.83485	-2.12175	-1.66471	-0.65194	-0.97894	-1.34198
ENST00000401461:11	0.09288	0.82666	0.14684	-0.36087	-0.29839	0.08347	0.30538	0.06639
ENST00000263119:31	-1.3943	-0.66033	-0.60432	-1.18678	-0.81987	-0.68513	-0.57244	-1.11932
ENST00000455558:6	-3.20401	-2.51425	-3.87182	-4.3984	-5.23076	-3.62585	-2.85893	-4.16965
ENST00000415511:2	-1.86658	-1.23749	-0.84576	-1.58143	-1.56143	-1.27706	-1.1022	-1.55213
ENST00000453621:5	1.10159	1.94688	2.00352	1.68453	1.19636	1.76229	1.77361	1.42469
ENST00000401475:11	-0.24465	0.74309	0.83007	0.45311	0.05107	0.76444	0.98595	0.53922
ENST00000431368:12	-1.0578	-0.09594	-0.0871	-0.23946	-0.9605	0.00548	0.1493	-0.5941
ENST00000460658:2	-2.69594	-1.96739	-1.43066	-2.08018	-2.48994	-1.81282	-2.02664	-2.61049
ENST00000382058:3	-0.99599	-0.59159	-0.70056	-1.01423	-0.94606	-0.47521	-0.63222	-0.90236
ENST00000420166:3	-3.96705	-3.48417	-3.22333	-3.54298	-3.41278	-2.46022	-3.50629	-4.16209
ENST00000404393:4	0.18905	0.54237	0.38577	0.07968	-0.02306	0.31179	0.23832	-0.27586
ENST00000455466:2	0.0174	0.89605	0.60076	-0.32934	-0.27199	0.33423	0.57309	0.35199
ENST00000476157:2	-4.20392	-1.50213	-3.34394	-4.95774	-2.32525	-2.10896	-1.81172	-3.57944
ENST00000381568:7	-2.88351	-1.47212	-1.41414	-1.63839	-3.30083	-1.5808	-1.31216	-2.4625
ENST00000423176:1	-1.48467	-0.65356	-0.59179	-1.36134	-1.68043	-1.32449	-0.80449	-1.25337
ENST00000263253:20	-0.04463	0.28361	0.20093	-0.22559	0.01885	0.25462	0.65235	0.16333
ENST00000216115:4	-0.46179	0.01557	-0.4199	-0.64746	-0.28351	0.30903	-0.29633	-0.749
ENST00000457572:4	-1.25479	-0.73038	-0.88944	-1.46938	-1.23129	-0.88943	-1.06754	-1.33037
ENST00000328879:7	-2.72325	-2.37469	-2.35666	-3.01677	-3.11505	-2.06406	-1.87687	-2.18671
ENST00000490873:6	-1.72462	-1.13739	-1.23534	-1.77828	-1.73941	-1.38599	-0.93841	-1.26977
ENST00000484220:2	-0.45224	-0.15864	-0.18218	-0.54329	-0.78947	-0.28587	-0.19772	-0.59795
ENST00000472433:2	-1.16024	-0.4564	-0.86803	-1.72146	-1.17747	-0.69155	-0.83774	-1.34532
ENST00000215862:19	-0.75226	-0.18755	-0.0954	-0.68183	-0.6238	-0.01904	0.03013	-0.53406
ENST00000336566:8	-0.33138	0.22723	-0.49366	-0.82242	-0.37377	0.02454	0.11739	-0.70833
ENST00000334678:4	-2.8393	-1.99579	-2.14056	-2.44492	-2.14057	-1.57877	-1.49376	-2.97286
ENST00000405383:4	0.11436	0.48657	0.3305	-0.06136	-0.351	0.26116	0.39298	0.03777
ENST00000290429:4	-2.1196	-1.14501	-1.23266	-1.40438	-1.7355	-1.0273	-0.63238	-1.25146
ENST00000262738:27	-2.35334	-1.24545	-0.92192	-1.68648	-2.27138	-1.77895	-0.99998	-1.3179
ENST00000498611:22	-2.34157	-1.52681	-1.88303	-2.3073	-2.42801	-2.04272	-1.54529	-1.81854
ENST00000478462:1	-3.85016	-3.14304	-3.24076	-3.73109	-3.52661	-3.0011	-3.17347	-3.8188
ENST00000379374:8	1.10758	1.32041	1.64865	0.89335	0.49433	1.40149	1.7088	1.21074
ENST00000537599:11	-1.95662	-1.22643	-1.50091	-2.29903	-1.26705	-0.03804	-1.0929	-1.71109
ENST00000378616:2	-0.509	0.8764	0.28805	-0.33023	-0.4515	0.25036	0.25881	-0.1733
ENST00000457138:14	-1.40215	-0.29897	-0.7604	-0.92698	-1.37261	-0.72659	-0.55956	-1.54993
ENST00000399918:3	1.10081	1.59828	1.24618	0.86072	0.84818	1.32393	1.08757	0.73968
ENST00000536756:4	-2.7875	-2.16302	-1.78664	-2.43854	-1.97303	-1.64358	-2.18664	-2.70881
ENST00000340433:1	-0.4379	0.67246	0.2309	-0.48941	0.07789	0.69344	0.67933	-0.06566
ENST00000424776:1	0.51357	1.0646	0.70853	0.51557	0.70557	1.33112	1.23526	0.73351
ENST00000217909:4	-1.46283	-0.777	-0.94597	-1.78972	-1.73644	-0.7328	-1.32983	-1.4816
ENST00000371569:1	-5.6277	-4.19539	-3.83912	-5.12502	-4.3752	-4.04559	-4.23477	-5.05993
ENST00000357566:1	0.80086	1.5894	1.18593	0.77701	0.95195	1.41742	1.45051	0.6832
ENST00000426203:2	-1.01645	-0.30699	-0.26178	-1.36921	-0.83893	-0.19922	-0.19625	-0.82508
ENST00000483674:2	-3.20115	-2.48247	-2.34172	-2.87477	-3.30889	-2.36052	-2.45454	-3.13584
ENST00000380033:13	0.51607	1.17366	0.94031	0.13878	0.37342	0.97319	1.09232	0.64727
ENST00000380030:7	0.50783	0.86637	1.09098	0.41032	0.46859	0.74999	1.56125	0.57295
ENST00000251900:7	-0.86513	-0.2935	0.42209	-0.19325	-1.59386	0.02931	0.24365	-0.4533
ENST00000333807:3	-3.63416	-2.95336	-2.3179	-2.90096	-3.02854	-2.32709	-0.93617	-1.71068
ENST00000342160:80	-1.38541	-0.75626	-0.91543	-1.2499	-1.16381	-0.87591	-0.71133	-1.35847
ENST00000442913:7	-1.5187	-0.91313	-1.46488	-2.00525	-1.47825	-1.05177	-0.59338	-2.03117
ENST00000247400:4	-0.87087	-0.25766	-0.22688	-0.97478	-0.73056	-0.13643	-0.59725	-0.96473
ENST00000487883:2	-1.35058	-0.57502	-1.14157	-1.425	-1.42625	-0.93194	-0.69832	-1.62087
ENST00000473691:4	-1.70856	-1.20248	-1.90343	-2.30214	-2.39501	-1.70451	-0.80324	-1.63922
ENST00000324068:1	0.30887	0.97666	1.24529	0.6796	0.50881	0.84638	0.52476	0.25605
ENST00000371936:3	-0.2958	0.9628	1.22343	-0.23254	-0.01823	0.61174	0.625	-0.10043
ENST00000355725:17	-1.97595	-1.38576	-1.73955	-2.53491	-1.91541	-1.56399	-1.37823	-2.08412
ENST00000370787:2	-2.25683	-1.48403	-0.91658	-1.53997	-1.48101	-0.53793	-0.85877	-1.50196
ENST00000537071:2	-0.84072	0.26339	0.07477	-0.45861	-0.506	-0.14135	0.66569	-0.11827
ENST00000346432:5	0.24771	0.81058	0.92464	-0.57824	0.38934	0.80579	1.4965	0.36012

## Sheet: down exons - stats
exon_id	logFC	t_stat	p_value	q_value
ENST00000546060:4	-0.968827	-9.65525	0.00011385	0.492295
ENST00000446903:13	-0.969375	-9.32572	0.000136652	0.492295
ENST00000554017:9	-1.12735	-9.05675	0.000159299	0.492295
ENST00000398052:5	-1.27004	-8.86604	0.000178036	0.492295
ENST00000539100:2	-1.1708	-8.32265	0.000247362	0.492295
ENST00000495967:1	-1.34095	-8.23666	0.000261025	0.492295
ENST00000257290:9	-1.25855	-8.2349	0.000261314	0.492295
ENST00000519501:1	-1.41733	-8.1852	0.000269621	0.492295
ENST00000340857:1	-0.7767	-7.82994	0.000338888	0.492295
ENST00000542398:7	-0.733082	-7.76702	0.00035322	0.492295
ENST00000368677:6	-0.737145	-7.54718	0.00040916	0.492295
ENST00000366652:2	-0.723865	-7.3633	0.000464004	0.492295
ENST00000446658:2	-1.04602	-7.3627	0.000464196	0.492295
ENST00000374324:8	-0.648097	-7.27961	0.000491772	0.492295
ENST00000322191:6	-0.736862	-7.25515	0.000500253	0.492295
ENST00000565833:1	-0.931997	-7.04529	0.000580438	0.492295
ENST00000457358:8	-0.950225	-7.00217	0.000598716	0.492295
ENST00000522006:6	-0.945317	-6.94528	0.00062386	0.492295
ENST00000339991:1	-0.87026	-6.8943	0.000647445	0.492295
ENST00000342711:11	-0.73656	-6.76347	0.000712867	0.492295
ENST00000351193:16	-0.69376	-6.74322	0.000723668	0.492295
ENST00000491627:8	-0.910977	-6.71976	0.00073642	0.492295
ENST00000518237:1	-1.16234	-6.64904	0.000776458	0.492295
ENST00000373797:1	-0.723407	-6.50917	0.000863354	0.492295
ENST00000389374:10	-0.607685	-6.44562	0.000906529	0.492295
ENST00000370449:10	-0.60293	-6.37272	0.000959177	0.492295
ENST00000554922:3	-0.694117	-6.31224	0.00100557	0.492295
ENST00000435432:1	-0.82436	-6.28865	0.00102436	0.492295
ENST00000533706:20	-0.63422	-6.27521	0.00103525	0.492295
ENST00000301336:4	-0.877447	-6.25855	0.00104893	0.492295
ENST00000396231:2	-1.01805	-6.2537	0.00105296	0.492295
ENST00000490550:3	-0.923487	-6.23393	0.00106955	0.492295
ENST00000380982:24	-0.587035	-6.20698	0.00109265	0.492295
ENST00000514053:14	-0.638485	-6.18749	0.00110972	0.492295
ENST00000281172:6	-0.597557	-6.14869	0.00114463	0.492295
ENST00000480387:2	-0.54211	-6.10915	0.00118151	0.492295
ENST00000333850:8	-0.82443	-6.0964	0.0011937	0.492295
ENST00000357041:15	-0.696738	-6.08187	0.00120777	0.492295
ENST00000339486:1	-0.654342	-6.07122	0.0012182	0.492295
ENST00000524250:3	-1.04478	-6.01657	0.0012734	0.492295
ENST00000343516:15	-0.594718	-5.9885	0.00130287	0.492295
ENST00000423554:8	-0.598143	-5.9784	0.00131368	0.492295
ENST00000452512:2	-0.72361	-5.96792	0.001325	0.492295
ENST00000264790:1	-0.875745	-5.91199	0.00138733	0.492295
ENST00000333479:34	-0.564697	-5.85393	0.00145564	0.492295
ENST00000454345:2	-0.539815	-5.84366	0.00146813	0.492295
ENST00000515659:1	-0.51688	-5.82787	0.00148757	0.492295
ENST00000262593:8	-0.724092	-5.82525	0.00149082	0.492295
ENST00000542895:24	-0.898735	-5.81989	0.0014975	0.492295
ENST00000430119:14	-0.62238	-5.76899	0.00156272	0.492295
ENST00000518467:2	-0.526077	-5.76083	0.00157349	0.492295
ENST00000288048:4	-0.615845	-5.74884	0.00158944	0.492295
ENST00000475857:1	-0.693292	-5.68146	0.00168271	0.492295
ENST00000369538:7	-1.03171	-5.66506	0.00170636	0.492295
ENST00000487531:3	-0.508895	-5.63419	0.00175193	0.492295
ENST00000306317:7	-0.506412	-5.62742	0.00176212	0.492295
ENST00000394986:1	-1.05217	-5.62598	0.00176428	0.492295
ENST00000499940:1	-0.571943	-5.60469	0.00179679	0.492295
ENST00000452134:11	-0.795435	-5.59572	0.0018107	0.492295
ENST00000375112:1	-1.21182	-5.56653	0.0018568	0.492295
ENST00000432176:10	-0.587917	-5.54973	0.00188395	0.492295
ENST00000487865:8	-0.671715	-5.52588	0.00192329	0.492295
ENST00000218436:8	-0.532262	-5.50671	0.00195559	0.492295
ENST00000515201:4	-0.5546	-5.50519	0.00195818	0.492295
ENST00000344181:1	-0.56296	-5.42988	0.0020915	0.492295
ENST00000404826:10	-0.575117	-5.41543	0.00211826	0.492295
ENST00000381545:16	-1.60928	-5.40184	0.0021438	0.492295
ENST00000337006:25	-0.82602	-5.3974	0.00215221	0.492295
ENST00000470597:4	-0.850822	-5.3948	0.00215715	0.492295
ENST00000390015:20	-0.901963	-5.38169	0.0021823	0.492295
ENST00000228916:7	-0.73946	-5.36995	0.00220509	0.492295
ENST00000507167:1	-0.830902	-5.36111	0.00222245	0.492295
ENST00000397937:2	-0.68613	-5.3526	0.00223931	0.492295
ENST00000259365:1	-1.37299	-5.32385	0.00229735	0.492295
ENST00000539050:5	-0.70672	-5.32344	0.00229818	0.492295
ENST00000392200:16	-0.562893	-5.32332	0.00229842	0.492295
ENST00000372514:1	-0.634807	-5.3176	0.00231018	0.492295
ENST00000422516:7	-0.617315	-5.31404	0.00231754	0.492295
ENST00000564099:1	-0.57668	-5.30414	0.00233813	0.492295
ENST00000336148:14	-0.492968	-5.29853	0.0023499	0.492295
ENST00000536298:18	-0.493297	-5.28594	0.00237652	0.492295
ENST00000546302:1	-0.69342	-5.2654	0.00242075	0.492295
ENST00000450441:3	-1.78116	-5.25825	0.00243636	0.492295
ENST00000544752:11	-0.59374	-5.23258	0.0024934	0.492295
ENST00000440234:1	-0.863232	-5.22922	0.00250097	0.492295
ENST00000360064:20	-0.501537	-5.20631	0.00255335	0.492295
ENST00000467252:1	-0.537172	-5.20153	0.00256442	0.492295
ENST00000345125:2	-0.66365	-5.19584	0.00257769	0.492295
ENST00000488973:8	-0.681347	-5.18995	0.00259151	0.492295
ENST00000295408:5	-0.567615	-5.17633	0.00262378	0.492295
ENST00000389934:8	-0.571462	-5.17484	0.00262736	0.492295
ENST00000406964:3	-0.486267	-5.1559	0.00267307	0.492295
ENST00000356388:6	-0.481632	-5.15536	0.00267439	0.492295
ENST00000508208:8	-0.508365	-5.1517	0.00268334	0.492295
ENST00000381470:1	-1.48564	-5.15035	0.00268666	0.492295
ENST00000234626:12	-0.509367	-5.10841	0.00279184	0.492295
ENST00000255174:3	-0.628702	-5.10229	0.00280757	0.492295
ENST00000454536:4	-0.732222	-5.08811	0.00284443	0.492295
ENST00000381913:14	-0.924865	-5.07388	0.00288199	0.492295
ENST00000335968:17	-0.45551	-5.05879	0.00292244	0.492295
ENST00000518236:4	-0.70855	-5.05296	0.00293824	0.492295
ENST00000298527:2	-0.558268	-5.05228	0.00294008	0.492295
ENST00000199389:15	-0.710132	-5.04436	0.00296171	0.492295
ENST00000463854:1	-0.598607	-5.041	0.00297096	0.492295
ENST00000439988:7	-0.595995	-5.0398	0.00297426	0.492295
ENST00000398835:4	-0.469512	-5.03708	0.00298179	0.492295
ENST00000435584:4	-1.10962	-5.02697	0.00300989	0.492295
ENST00000361421:9	-0.499872	-5.02045	0.00302816	0.492295
ENST00000181796:1	-0.528292	-5.01535	0.00304257	0.492295
ENST00000548455:1	-0.529558	-5.00819	0.0030629	0.492295
ENST00000426726:10	-0.55281	-4.99638	0.0030968	0.492295
ENST00000557380:1	-0.446445	-4.98151	0.00314008	0.492295
ENST00000540504:6	-0.46242	-4.97973	0.00314532	0.492295
ENST00000394295:1	-0.560597	-4.97096	0.00317122	0.492295
ENST00000296046:2	-0.790685	-4.97048	0.00317265	0.492295
ENST00000369085:3	-0.574572	-4.96376	0.00319266	0.492295
ENST00000414849:11	-0.884635	-4.95786	0.00321036	0.492295
ENST00000296932:4	-0.620327	-4.95594	0.00321615	0.492295
ENST00000264741:24	-0.539375	-4.94937	0.00323604	0.492295
ENST00000438118:1	-0.442987	-4.94627	0.00324548	0.492295
ENST00000460663:6	-0.546677	-4.94188	0.00325887	0.492295
ENST00000372275:1	-0.454325	-4.94139	0.00326039	0.492295
ENST00000312584:2	-0.47003	-4.93213	0.00328888	0.492295
ENST00000420700:1	-0.69845	-4.92587	0.00330831	0.492295
ENST00000368252:4	-0.71658	-4.9239	0.00331446	0.492295
ENST00000397843:3	-1.21217	-4.91757	0.0033343	0.492295
ENST00000531532:4	-0.897832	-4.91456	0.00334379	0.492295
ENST00000389501:10	-0.49626	-4.91029	0.00335728	0.492295
ENST00000275560:5	-0.643822	-4.90959	0.00335947	0.492295
ENST00000393853:6	-0.47659	-4.90355	0.0033787	0.492295
ENST00000395314:13	-0.498537	-4.90308	0.00338022	0.492295
ENST00000301281:1	-1.12668	-4.89009	0.00342198	0.492295
ENST00000466354:3	-0.445912	-4.88923	0.00342475	0.492295
ENST00000427976:1	-0.430425	-4.88534	0.00343741	0.492295
ENST00000396212:5	-0.475595	-4.88037	0.00345362	0.492295
ENST00000544640:2	-0.4767	-4.86664	0.0034989	0.492295
ENST00000344586:1	-0.489987	-4.8602	0.00352035	0.492295
ENST00000535878:5	-0.473272	-4.85292	0.00354482	0.492295
ENST00000556842:3	-0.499347	-4.84771	0.00356244	0.492295
ENST00000415253:2	-0.564915	-4.8457	0.00356926	0.492295
ENST00000341164:7	-0.500147	-4.84311	0.00357808	0.492295
ENST00000368416:3	-0.638165	-4.84265	0.00357963	0.492295
ENST00000370532:1	-0.672192	-4.8372	0.00359828	0.492295
ENST00000568579:8	-0.47146	-4.8328	0.00361339	0.492295
ENST00000332585:1	-1.03049	-4.81918	0.0036607	0.492295
ENST00000265322:8	-0.59232	-4.81626	0.00367094	0.492295
ENST00000369448:1	-0.80692	-4.80007	0.00372829	0.492295
ENST00000389614:2	-0.567585	-4.80003	0.00372842	0.492295
ENST00000307092:4	-0.48983	-4.78402	0.00378613	0.492295
ENST00000370296:7	-0.629883	-4.78128	0.00379609	0.492295
ENST00000562641:1	-0.632567	-4.77333	0.00382522	0.492295
ENST00000394765:1	-0.530023	-4.76959	0.00383901	0.492295
ENST00000531148:1	-0.456847	-4.76517	0.00385538	0.492295
ENST00000251472:26	-0.419425	-4.75849	0.00388027	0.492295
ENST00000461039:3	-0.499625	-4.75239	0.00390318	0.492295
ENST00000423070:3	-0.666555	-4.75085	0.00390897	0.492295
ENST00000548670:2	-1.01764	-4.74937	0.00391456	0.492295
ENST00000506577:5	-0.53472	-4.74143	0.00394467	0.492295
ENST00000375481:11	-0.758673	-4.72795	0.00399643	0.492295
ENST00000226432:6	-0.426698	-4.72578	0.00400487	0.492295
ENST00000445537:14	-0.443832	-4.7168	0.00403987	0.492295
ENST00000378207:2	-0.592685	-4.71502	0.00404683	0.492295
ENST00000431798:2	-0.512347	-4.71282	0.00405547	0.492295
ENST00000398865:1	-0.724815	-4.69464	0.00412771	0.492295
ENST00000258341:21	-0.71661	-4.69131	0.00414112	0.492295
ENST00000262629:1	-0.529462	-4.68382	0.0041714	0.492295
ENST00000393445:23	-0.514863	-4.67758	0.00419685	0.492295
ENST00000371923:6	-0.416567	-4.67404	0.00421137	0.492295
ENST00000456302:9	-0.82407	-4.66889	0.00423261	0.492295
ENST00000508364:2	-0.446832	-4.65621	0.00428536	0.492295
ENST00000395896:8	-0.465947	-4.65574	0.0042873	0.492295
ENST00000493649:4	-0.506953	-4.64824	0.0043189	0.492295
ENST00000265195:11	-0.618528	-4.63843	0.0043606	0.492295
ENST00000404451:3	-0.442962	-4.63768	0.00436381	0.492295
ENST00000560629:1	-0.974185	-4.63496	0.00437546	0.492295
ENST00000470360:9	-0.652757	-4.63174	0.00438928	0.492295
ENST00000366759:5	-0.414885	-4.61625	0.00445658	0.492295
ENST00000533532:1	-0.483435	-4.61395	0.00446669	0.492295
ENST00000371791:1	-0.613025	-4.60983	0.00448484	0.492295
ENST00000338379:1	-0.485872	-4.60872	0.00448971	0.492295
ENST00000507625:7	-0.59953	-4.60851	0.00449066	0.492295
ENST00000172853:149	-0.551167	-4.6077	0.00449423	0.492295
ENST00000301573:1	-0.521375	-4.60328	0.00451383	0.492295
ENST00000350221:8	-0.738158	-4.58562	0.00459313	0.492295
ENST00000286332:5	-0.480675	-4.58267	0.00460657	0.492295
ENST00000357943:9	-0.646325	-4.57811	0.00462735	0.492295
ENST00000377482:4	-0.715692	-4.57361	0.00464802	0.492295
ENST00000358866:2	-0.598695	-4.56658	0.00468045	0.492295
ENST00000464854:2	-0.450565	-4.56453	0.00468996	0.492295
ENST00000538729:6	-0.400757	-4.55469	0.0047359	0.492295
ENST00000367492:106	-0.584993	-4.55214	0.00474792	0.492295
ENST00000352896:14	-0.967742	-4.54439	0.00478457	0.492295
ENST00000416757:2	-0.44493	-4.53971	0.00480691	0.492295
ENST00000225805:8	-0.415687	-4.5313	0.00484728	0.492295
ENST00000536246:8	-0.47898	-4.52671	0.00486946	0.492295
ENST00000502745:1	-1.09481	-4.52492	0.00487813	0.492295
ENST00000306821:6	-0.437657	-4.52378	0.00488368	0.492295
ENST00000319374:3	-0.422357	-4.52057	0.00489935	0.492295
ENST00000485100:8	-0.535022	-4.51921	0.00490601	0.492295
ENST00000388781:34	-0.501955	-4.51553	0.00492403	0.492295
ENST00000400430:1	-0.70239	-4.51344	0.0049343	0.492295
ENST00000483204:2	-0.557797	-4.50596	0.00497126	0.492295
ENST00000440705:3	-0.432408	-4.50566	0.00497277	0.492295
ENST00000537904:1	-0.441575	-4.50529	0.00497461	0.492295
ENST00000370455:11	-0.415105	-4.50331	0.00498443	0.492295
ENST00000477599:6	-0.51042	-4.50123	0.00499482	0.492295
ENST00000400906:12	-0.47333	-4.50116	0.00499516	0.492295
ENST00000378694:18	-1.29353	-4.49926	0.00500468	0.492295
ENST00000296658:6	-0.600668	-4.49166	0.00504286	0.492295
ENST00000417700:2	-0.44016	-4.48356	0.00508392	0.492295
ENST00000544950:19	-0.42184	-4.47946	0.00510487	0.492295
ENST00000299259:1	-0.510235	-4.46988	0.00515416	0.492295
ENST00000344445:6	-0.461907	-4.46653	0.00517152	0.492295
ENST00000368169:4	-0.426532	-4.4641	0.00518416	0.492295
ENST00000377780:21	-0.656492	-4.46331	0.00518825	0.492295
ENST00000415402:44	-0.399127	-4.45912	0.00521013	0.492295
ENST00000293590:10	-0.590862	-4.45226	0.00524624	0.492295
ENST00000344799:7	-0.870467	-4.45192	0.00524804	0.492295
ENST00000367619:16	-0.739465	-4.4519	0.00524811	0.492295
ENST00000524994:9	-0.567202	-4.4455	0.00528202	0.492295
ENST00000243222:3	-0.507157	-4.44537	0.00528273	0.492295
ENST00000356352:21	-0.533488	-4.43936	0.00531484	0.492295
ENST00000515606:7	-0.500095	-4.43286	0.00534981	0.492295
ENST00000539099:6	-0.651175	-4.42731	0.00537982	0.492295
ENST00000296794:34	-0.701545	-4.42041	0.00541748	0.492295
ENST00000322349:22	-0.645195	-4.41326	0.00545678	0.492295
ENST00000561425:2	-0.596127	-4.41213	0.00546306	0.492295
ENST00000327772:1	-0.497125	-4.40221	0.0055182	0.492295
ENST00000489796:2	-0.526207	-4.39989	0.0055312	0.492295
ENST00000382040:4	-0.534902	-4.39772	0.00554336	0.492295
ENST00000534817:1	-0.71531	-4.39451	0.00556147	0.492295
ENST00000537463:23	-0.679735	-4.38885	0.00559346	0.492295
ENST00000377882:6	-0.459905	-4.38461	0.0056176	0.492295
ENST00000335968:15	-0.537917	-4.38282	0.00562787	0.492295
ENST00000394809:9	-0.79	-4.38093	0.00563866	0.492295
ENST00000270225:5	-0.406288	-4.38021	0.00564278	0.492295
ENST00000430906:10	-0.686057	-4.37853	0.00565243	0.492295
ENST00000434918:26	-0.59642	-4.37844	0.00565296	0.492295
ENST00000453408:9	-0.42311	-4.37784	0.00565642	0.492295
ENST00000401604:18	-0.49661	-4.3637	0.00573843	0.492295
ENST00000423218:14	-0.411882	-4.3617	0.00575012	0.492295
ENST00000556495:5	-1.14303	-4.35641	0.0057812	0.492295
ENST00000199389:1	-1.08627	-4.35621	0.0057824	0.492295
ENST00000291547:6	-0.478932	-4.35584	0.0057846	0.492295
ENST00000442348:1	-0.392485	-4.35497	0.00578974	0.492295
ENST00000378616:3	-0.493722	-4.35492	0.00579002	0.492295
ENST00000358552:3	-0.472857	-4.35015	0.00581827	0.492295
ENST00000237201:3	-0.654048	-4.35006	0.0058188	0.492295
ENST00000269554:8	-0.391152	-4.34969	0.00582102	0.492295
ENST00000391986:5	-0.512055	-4.34578	0.00584428	0.492295
ENST00000174618:1	-0.40195	-4.34562	0.00584528	0.492295
ENST00000360003:15	-0.57077	-4.33542	0.00590653	0.492295
ENST00000360790:17	-0.642062	-4.33031	0.00593748	0.492295
ENST00000335385:8	-0.434252	-4.33019	0.00593823	0.492295
ENST00000341976:2	-0.398855	-4.32206	0.0059879	0.492295
ENST00000542835:4	-0.416332	-4.32123	0.00599301	0.492295
ENST00000406432:8	-0.648707	-4.32102	0.00599427	0.492295
ENST00000302174:7	-0.59376	-4.31129	0.00605442	0.492295
ENST00000532494:3	-0.594622	-4.30645	0.00608454	0.492295
ENST00000545089:11	-0.709205	-4.30615	0.00608644	0.492295
ENST00000380550:20	-0.579607	-4.30477	0.00609507	0.492295
ENST00000416210:11	-0.909372	-4.30391	0.00610043	0.492295
ENST00000243914:10	-0.566782	-4.30322	0.0061048	0.492295
ENST00000262765:19	-0.413815	-4.30034	0.00612287	0.492295
ENST00000295294:2	-0.675882	-4.29916	0.00613031	0.492295
ENST00000310018:2	-0.459502	-4.29881	0.00613256	0.492295
ENST00000359495:2	-0.67002	-4.29849	0.00613455	0.492295
ENST00000040663:4	-0.593725	-4.29115	0.00618103	0.492295
ENST00000452109:1	-0.440933	-4.29065	0.00618424	0.492295
ENST00000322893:6	-0.76902	-4.28646	0.00621098	0.492295
ENST00000435575:1	-0.474472	-4.2841	0.0062261	0.492295
ENST00000310826:3	-0.40219	-4.28345	0.00623027	0.492295
ENST00000271854:15	-0.673638	-4.27718	0.00627068	0.492295
ENST00000457018:1	-0.51373	-4.27555	0.0062812	0.492295
ENST00000435834:3	-0.522605	-4.27394	0.00629168	0.492295
ENST00000369425:19	-0.833615	-4.26786	0.00633129	0.492295
ENST00000371528:14	-0.661388	-4.26118	0.00637513	0.492295
ENST00000539625:2	-0.390587	-4.25662	0.00640532	0.492295
ENST00000483663:1	-0.622335	-4.25572	0.00641125	0.492295
ENST00000309930:7	-0.483837	-4.25471	0.00641792	0.492295
ENST00000221856:3	-0.522005	-4.24884	0.0064571	0.492295
ENST00000382233:8	-0.511842	-4.24475	0.00648451	0.492295
ENST00000433231:4	-0.672852	-4.24364	0.00649197	0.492295
ENST00000544037:6	-0.396665	-4.24318	0.00649506	0.492295
ENST00000310858:14	-0.459965	-4.23851	0.00652655	0.492295
ENST00000237163:30	-0.418343	-4.23818	0.0065288	0.492295
ENST00000426721:1	-0.783155	-4.23371	0.00655914	0.492295
ENST00000375180:3	-0.469612	-4.2325	0.00656738	0.492295
ENST00000367714:2	-0.50334	-4.22983	0.00658563	0.492295
ENST00000414624:3	-0.394792	-4.22911	0.00659055	0.492295
ENST00000349874:9	-0.755787	-4.22877	0.0065929	0.492295
ENST00000348335:16	-0.45636	-4.21523	0.00668635	0.492295
ENST00000510263:18	-0.492757	-4.21372	0.00669686	0.492295
ENST00000330123:4	-0.522935	-4.20575	0.00675269	0.492295
ENST00000276440:18	-0.586285	-4.20155	0.00678228	0.492295
ENST00000261722:18	-0.54276	-4.2001	0.00679259	0.492295
ENST00000298532:23	-0.378725	-4.19972	0.00679522	0.492295
ENST00000288670:1	-0.56426	-4.19802	0.00680734	0.492295
ENST00000368125:2	-0.656465	-4.19445	0.00683274	0.492295
ENST00000263063:7	-0.494827	-4.19173	0.00685218	0.492295
ENST00000308979:1	-0.556037	-4.18565	0.00689581	0.492295
ENST00000452564:14	-0.523785	-4.18448	0.00690424	0.492295
ENST00000456792:1	-0.435052	-4.18105	0.00692905	0.492295
ENST00000492991:1	-0.466525	-4.18018	0.00693531	0.492295
ENST00000447727:11	-0.362833	-4.17794	0.00695159	0.492295
ENST00000260056:5	-0.410082	-4.17245	0.00699166	0.492295
ENST00000483720:2	-0.658778	-4.16988	0.00701053	0.492295
ENST00000377707:6	-0.473992	-4.16601	0.00703896	0.492295
ENST00000388781:13	-0.624625	-4.16591	0.00703974	0.492295
ENST00000374586:18	-0.434597	-4.16194	0.00706911	0.492295
ENST00000342111:2	-0.574952	-4.16051	0.0070797	0.492295
ENST00000259351:2	-0.392482	-4.15655	0.00710917	0.492295
ENST00000546169:3	-0.414903	-4.15507	0.00712024	0.492295
ENST00000268695:10	-0.517335	-4.15469	0.00712301	0.492295
ENST00000372044:9	-0.63535	-4.15421	0.00712664	0.492295
ENST00000199708:2	-0.777002	-4.15091	0.00715135	0.492295
ENST00000251507:10	-0.420717	-4.15086	0.00715175	0.492295
ENST00000265192:4	-0.430697	-4.14575	0.00719026	0.492295
ENST00000460708:1	-0.624745	-4.14506	0.00719544	0.492295
ENST00000418664:12	-0.589602	-4.14432	0.00720103	0.492295
ENST00000361731:7	-0.892678	-4.14345	0.00720767	0.492295
ENST00000340385:5	-0.534013	-4.14226	0.00721663	0.492295
ENST00000263956:18	-0.473795	-4.13808	0.00724845	0.492295
ENST00000257100:11	-0.499785	-4.13803	0.00724884	0.492295
ENST00000392870:1	-0.4719	-4.13723	0.00725497	0.492295
ENST00000355758:2	-0.404882	-4.13118	0.00730133	0.492295
ENST00000359169:2	-0.494902	-4.12702	0.00733336	0.492295
ENST00000342619:3	-0.5026	-4.12318	0.00736313	0.492295
ENST00000514639:1	-0.55061	-4.11473	0.00742899	0.492295
ENST00000536889:3	-0.616212	-4.11154	0.00745406	0.492295
ENST00000264345:2	-0.368812	-4.1096	0.00746941	0.492295
ENST00000559982:8	-0.580455	-4.10892	0.00747473	0.492295
ENST00000419215:3	-0.793237	-4.10829	0.00747971	0.492295
ENST00000463743:29	-0.363582	-4.10619	0.00749635	0.492295
ENST00000378904:1	-0.3752	-4.10534	0.00750305	0.492295
ENST00000361532:4	-0.38303	-4.10142	0.00753424	0.4931
ENST00000457316:4	-0.41383	-4.09622	0.00757575	0.4931
ENST00000286186:10	-0.43095	-4.09342	0.00759831	0.4931
ENST00000399039:3	-0.469627	-4.08937	0.0076309	0.4931
ENST00000467744:1	-0.546115	-4.08669	0.00765265	0.4931
ENST00000368761:4	-0.449645	-4.08435	0.00767161	0.4931
ENST00000380968:4	-0.494432	-4.08217	0.00768938	0.4931
ENST00000437283:3	-0.380745	-4.07855	0.00771898	0.4931
ENST00000348962:6	-0.841595	-4.07789	0.00772439	0.4931
ENST00000512065:3	-0.463307	-4.07754	0.0077272	0.4931
ENST00000294618:4	-0.516077	-4.07721	0.00772997	0.4931
ENST00000261183:1	-0.50642	-4.07504	0.00774779	0.4931
ENST00000395914:10	-0.52017	-4.07097	0.0077813	0.4931
ENST00000383702:12	-0.40879	-4.06617	0.00782112	0.4931
ENST00000544813:5	-0.383845	-4.06203	0.00785557	0.4931
ENST00000378006:25	-0.395892	-4.06069	0.0078668	0.4931
ENST00000231061:9	-0.456365	-4.05659	0.00790115	0.4931
ENST00000281017:3	-0.352895	-4.0549	0.00791541	0.4931
ENST00000379922:10	-0.50077	-4.05403	0.00792279	0.4931
ENST00000529149:3	-0.397525	-4.05135	0.00794541	0.4931
ENST00000394855:1	-0.563588	-4.0461	0.00798998	0.4931
ENST00000392806:2	-0.631687	-4.04507	0.00799878	0.4931
ENST00000541687:16	-0.596705	-4.04496	0.00799969	0.4931
ENST00000380993:22	-0.354865	-4.04163	0.00802816	0.4931
ENST00000412964:6	-0.960585	-4.04133	0.0080307	0.4931
ENST00000383807:9	-0.52232	-4.04088	0.00803453	0.4931
ENST00000514148:1	-0.451767	-4.0402	0.00804039	0.4931
ENST00000550053:10	-0.363512	-4.03268	0.00810519	0.4931
ENST00000437345:11	-0.524477	-4.0295	0.00813277	0.4931
ENST00000390238:1	-0.398032	-4.02675	0.00815671	0.4931
ENST00000424988:3	-0.475692	-4.02652	0.0081587	0.4931
ENST00000256379:5	-0.42373	-4.02582	0.0081648	0.4931
ENST00000352115:7	-0.803773	-4.02508	0.00817122	0.4931
ENST00000552994:32	-0.379332	-4.02475	0.00817412	0.4931
ENST00000550286:12	-0.362827	-4.02004	0.00821543	0.4931
ENST00000482572:1	-0.406717	-4.01898	0.00822469	0.4931
ENST00000492039:4	-0.488397	-4.01872	0.00822701	0.4931
ENST00000368982:3	-0.500347	-4.01782	0.00823498	0.4931
ENST00000375755:5	-0.450693	-4.01629	0.00824845	0.4931
ENST00000225275:10	-0.59176	-4.01312	0.00827645	0.4931
ENST00000397544:5	-0.443835	-4.01009	0.00830336	0.493685
ENST00000312655:2	-0.552808	-4.00958	0.00830791	0.493685
ENST00000540501:3	-0.421242	-4.00769	0.00832472	0.493685
ENST00000468431:1	-0.565607	-4.00033	0.00839075	0.493685
ENST00000369150:2	-0.382203	-4.0002	0.00839185	0.493685
ENST00000371494:6	-0.626833	-3.99676	0.00842295	0.493685
ENST00000447096:4	-0.485328	-3.9901	0.00848338	0.493685
ENST00000492917:4	-0.678322	-3.98727	0.0085092	0.493685
ENST00000246199:2	-0.39961	-3.98551	0.00852527	0.493685
ENST00000406091:22	-0.709642	-3.98464	0.00853331	0.493685
ENST00000316856:1	-0.66278	-3.98388	0.00854029	0.493685
ENST00000553532:5	-0.452567	-3.98221	0.00855562	0.493685
ENST00000356865:9	-0.360418	-3.98116	0.0085653	0.493685
ENST00000566615:5	-0.588867	-3.97417	0.00862996	0.493685
ENST00000522789:6	-0.909375	-3.971	0.00865948	0.493685
ENST00000465460:6	-0.570738	-3.96822	0.0086854	0.493685
ENST00000558879:2	-0.41041	-3.96768	0.00869053	0.493685
ENST00000366829:5	-0.368362	-3.96611	0.00870524	0.493685
ENST00000544619:9	-0.501157	-3.96557	0.00871023	0.493685
ENST00000412036:11	-0.36601	-3.96426	0.0087226	0.493685
ENST00000552334:1	-0.72583	-3.96413	0.00872382	0.493685
ENST00000480648:7	-0.346117	-3.96205	0.00874343	0.493685
ENST00000261292:9	-0.514857	-3.95859	0.00877608	0.493685
ENST00000377314:8	-0.476787	-3.95601	0.00880056	0.493685
ENST00000542445:22	-0.523388	-3.95569	0.00880363	0.493685
ENST00000545140:2	-0.384172	-3.9527	0.00883206	0.493685
ENST00000346246:9	-0.475825	-3.95162	0.00884237	0.493685
ENST00000512840:7	-0.416755	-3.95136	0.00884486	0.493685
ENST00000522795:2	-0.671515	-3.95088	0.00884941	0.493685
ENST00000438793:15	-0.376348	-3.94953	0.00886234	0.493685
ENST00000537652:28	-0.361365	-3.94859	0.00887141	0.493685
ENST00000307068:1	-0.417167	-3.94668	0.00888972	0.493685
ENST00000361524:8	-0.40251	-3.94323	0.00892291	0.493685
ENST00000421333:6	-0.372555	-3.93956	0.00895841	0.493685
ENST00000392273:4	-0.960542	-3.93704	0.00898292	0.493685
ENST00000360825:3	-0.371112	-3.93369	0.00901553	0.493685
ENST00000541018:1	-0.791992	-3.93296	0.00902262	0.493685
ENST00000443968:9	-0.593595	-3.93213	0.00903077	0.493685
ENST00000519380:5	-0.422617	-3.93161	0.00903584	0.493685
ENST00000464150:1	-1.19994	-3.92971	0.0090545	0.493685
ENST00000381480:9	-0.37668	-3.92959	0.00905563	0.493685
ENST00000524842:4	-0.455525	-3.92513	0.00909954	0.493685
ENST00000292246:5	-0.450338	-3.92496	0.00910115	0.493685
ENST00000536991:6	-0.682275	-3.92345	0.00911607	0.493685
ENST00000442353:16	-1.02606	-3.92294	0.00912118	0.493685
ENST00000367492:49	-0.46494	-3.91705	0.00917957	0.493685
ENST00000538066:9	-0.42257	-3.91613	0.0091888	0.493685
ENST00000252729:3	-0.43434	-3.91294	0.00922066	0.493685
ENST00000320533:2	-0.490155	-3.9118	0.00923208	0.493685
ENST00000462276:1	-0.379345	-3.91138	0.00923629	0.493685
ENST00000314607:11	-0.515458	-3.91126	0.00923751	0.493685
ENST00000370336:11	-0.99976	-3.91117	0.00923843	0.493685
ENST00000297404:2	-0.40141	-3.91052	0.00924496	0.493685
ENST00000355697:13	-0.390615	-3.90937	0.00925647	0.493685
ENST00000470827:2	-0.513437	-3.90773	0.00927303	0.493685
ENST00000484327:12	-1.41312	-3.90683	0.00928206	0.493685
ENST00000395834:3	-0.664195	-3.90618	0.00928866	0.493685
ENST00000483380:2	-0.431805	-3.9044	0.00930665	0.493685
ENST00000368664:6	-0.351733	-3.90415	0.00930916	0.493685
ENST00000341754:9	-0.804062	-3.90356	0.0093152	0.493685
ENST00000292327:7	-0.382345	-3.89974	0.00935395	0.493685
ENST00000519543:11	-0.43635	-3.8995	0.00935638	0.493685
ENST00000361924:17	-0.513505	-3.89897	0.0093618	0.493685
ENST00000533721:2	-0.350215	-3.89337	0.00941899	0.493685
ENST00000522335:4	-0.350055	-3.89158	0.00943741	0.493685
ENST00000253110:5	-0.356382	-3.89119	0.00944143	0.493685
ENST00000480425:2	-0.882222	-3.8904	0.00944958	0.493685
ENST00000261707:9	-0.784105	-3.88883	0.00946569	0.493685
ENST00000488991:5	-0.404215	-3.8841	0.00951464	0.493685
ENST00000338947:10	-0.424503	-3.88343	0.0095216	0.493685
ENST00000354381:3	-0.407275	-3.8815	0.00954165	0.493685
ENST00000257198:4	-0.580363	-3.879	0.00956774	0.493685
ENST00000331113:6	-0.438217	-3.87726	0.0095859	0.493685
ENST00000491910:3	-0.801035	-3.87679	0.00959083	0.493685
ENST00000243300:26	-0.582917	-3.87463	0.00961351	0.493685
ENST00000367492:100	-0.54545	-3.87446	0.00961521	0.493685
ENST00000427976:3	-0.607282	-3.87338	0.00962658	0.493685
ENST00000410001:16	-0.607822	-3.87073	0.00965456	0.493685
ENST00000264824:1	-0.445813	-3.8706	0.0096559	0.493685
ENST00000483465:11	-0.48164	-3.86556	0.00970923	0.493685
ENST00000480294:15	-0.447347	-3.86555	0.00970935	0.493685
ENST00000534968:6	-0.378285	-3.86349	0.00973123	0.493685
ENST00000493991:5	-0.639807	-3.85999	0.00976855	0.493685
ENST00000264705:2	-0.46539	-3.85771	0.00979297	0.493685
ENST00000542979:11	-0.398095	-3.85721	0.00979831	0.493685
ENST00000529433:3	-0.418815	-3.85616	0.00980961	0.493685
ENST00000421307:12	-0.38904	-3.85195	0.00985488	0.493685
ENST00000301395:3	-0.490962	-3.85155	0.00985919	0.493685

## Sheet: down exons - normalised expr
exon_id	C1	T1	T2	C2	C3	T3	T4	C4
ENST00000288048:4	0.54654	-0.26331	0.02707	0.73673	0.52036	0.06793	0.12053	0.61197
ENST00000398865:1	-1.74266	-2.32385	-2.30176	-1.79946	-1.14934	-2.39275	-2.1572	-1.58484
ENST00000373797:1	-1.56761	-2.52543	-2.36764	-1.86982	-1.38942	-2.14105	-2.18283	-1.49647
ENST00000314607:11	-1.23298	-1.63574	-1.54618	-1.28383	-0.69388	-1.19805	-1.96367	-1.07112
ENST00000372514:1	-0.12488	-0.4403	-0.33097	0.40318	0.52534	-0.30312	-0.91374	-0.25254
ENST00000531532:4	-0.87333	-2.32119	-2.05205	-1.23604	-1.25363	-2.19547	-1.17548	-0.78986
ENST00000371923:6	1.70269	1.24942	0.83497	1.30482	1.22179	0.81734	0.85702	1.19572
ENST00000371528:14	-0.25033	-0.45416	-0.94777	-0.08456	-0.4555	-1.4511	-0.78964	-0.20673
ENST00000461039:3	-0.49177	-0.92267	-0.85836	-0.15574	-1.04347	-1.36572	-0.96368	-0.42095
ENST00000234626:12	1.77083	1.06099	0.82547	1.28473	1.26239	0.81	0.85143	1.26741
ENST00000369448:1	0.56134	-0.55841	-0.66954	0.0938	0.67813	-0.39681	-0.38	-0.11035
ENST00000369150:2	-1.07073	-1.28813	-1.48646	-1.06353	-1.12065	-1.5565	-1.30691	-0.85428
ENST00000295294:2	-1.45843	-1.93171	-1.79746	-1.42619	-0.30032	-1.47406	-2.00391	-1.31867
ENST00000368677:6	0.70821	-0.06913	-0.30777	0.5737	-0.06885	-0.65769	-0.71307	-0.01214
ENST00000368252:4	0.09182	-0.4595	-0.4983	0.32647	0.02749	-1.08014	-0.41853	-0.03593
ENST00000368169:4	0.36116	-0.00879	-0.31886	0.15292	0.14869	-0.40871	-0.21376	0.09324
ENST00000368125:2	0.1031	-0.26174	-0.56007	0.60021	-0.30102	-0.93944	-0.19427	0.26805
ENST00000340385:5	-1.20043	-2.09586	-1.96652	-1.60198	-1.19111	-1.51789	-1.67698	-1.12768
ENST00000251507:10	0.90301	0.49669	0.52537	1.06368	1.1161	0.60098	0.70901	0.93213
ENST00000367619:16	-5.04957	-5.27112	-5.78513	-4.75263	-4.71647	-5.75007	-5.8831	-5.21289
ENST00000258341:21	-1.03295	-1.40902	-1.58636	-0.79847	-0.02715	-1.18974	-1.70894	-1.16905
ENST00000367492:49	2.43833	1.7694	2.11859	2.32598	2.81881	2.19089	2.16774	2.52326
ENST00000367492:100	2.18566	1.29567	1.79754	2.20869	2.20757	2.00653	1.51245	2.19207
ENST00000367492:106	1.42998	0.52052	0.76264	1.41377	1.27774	0.80363	0.6326	0.93787
ENST00000442353:16	0.31219	-0.64585	-0.5068	0.05903	0.49135	-1.50358	-0.85814	-0.2727
ENST00000391986:5	1.30192	0.75122	0.70424	1.03125	1.26548	0.89872	0.09807	0.90182
ENST00000366759:5	0.66165	0.17441	0.50469	0.83146	0.73879	0.30484	0.08191	0.49349
ENST00000366652:2	-1.68165	-2.42677	-1.46845	-0.67475	-0.88542	-1.42404	-1.15975	-0.34173
ENST00000360064:20	2.39375	1.98091	2.10629	2.51394	2.4223	1.88713	1.48128	2.13177
ENST00000378006:25	-0.40506	-0.91776	-0.49237	-0.26865	-0.21651	-0.64913	-0.51237	-0.09784
ENST00000377482:4	-0.13442	-0.77054	-0.92823	-0.6328	-0.42971	-1.58086	-0.92547	-0.1454
ENST00000400906:12	-1.39055	-1.91983	-1.94582	-1.71311	-0.50704	-1.0473	-1.58513	-0.99406
ENST00000375481:11	-4.50465	-5.51867	-5.08877	-4.85479	-4.28118	-5.05644	-6.34669	-5.33526
ENST00000257100:11	1.26966	1.03823	0.80709	1.42914	1.31294	0.91315	0.69802	1.44389
ENST00000372044:9	-0.60234	-0.86234	-1.78404	-1.24239	-0.61261	-1.69787	-1.51035	-0.85586
ENST00000546169:3	2.86825	2.41191	2.41661	2.99694	2.84146	2.57908	2.36504	2.7256
ENST00000371494:6	-0.27481	-0.95886	-0.44717	-0.20036	0.06304	-1.02467	-0.63463	-0.14587
ENST00000484327:12	1.68243	-1.04988	0.93043	1.5145	1.28605	-0.18508	0.49794	1.36291
ENST00000354381:3	0.76352	0.24177	0.11688	0.64421	0.26174	-0.13616	0.24262	0.42474
ENST00000306821:6	0.90279	0.57965	0.98807	1.57108	1.41449	0.93288	0.97403	1.3369
ENST00000369538:7	0.44048	-0.02939	-0.69818	0.37407	0.83723	-0.69568	-0.18835	0.86345
ENST00000361532:4	1.34745	1.07369	0.78328	1.21665	1.14325	0.65517	0.98407	1.32098
ENST00000423070:3	0.341	-0.43729	-0.83856	-0.29819	0.56624	-0.4553	-0.50489	-0.17887
ENST00000271854:15	1.16409	0.70956	0.6844	1.12245	1.78024	0.58187	1.0626	1.6662
ENST00000534968:6	-0.37488	-0.90987	-1.15937	-0.92641	-1.01792	-1.36754	-1.32409	-0.92852
ENST00000487531:3	2.61165	2.02516	1.87805	2.42938	2.35577	1.89867	1.66201	2.10267
ENST00000490550:3	-0.29809	-0.7767	-0.98832	-0.0797	-0.52215	-1.76666	-1.57001	-0.5078
ENST00000367714:2	1.71284	1.52566	1.40415	1.98776	2.77041	2.06593	1.83922	2.37731
ENST00000482572:1	0.90541	0.38812	0.58565	0.93257	0.87688	0.3469	0.35053	0.58321
ENST00000382040:4	0.31612	-0.38329	-0.44835	-0.24855	-0.06804	-0.62424	-0.78905	-0.10485
ENST00000452109:1	5.61967	5.08358	5.42027	5.73636	5.82996	5.52129	5.5244	6.12728
ENST00000264705:2	-0.02321	-0.43296	-0.58595	-0.26476	0.15252	-0.17518	-0.45131	0.35161
ENST00000417700:2	2.01331	1.62837	0.98835	1.53569	1.53079	1.24317	1.60212	2.14286
ENST00000440705:3	0.10529	-0.46382	-0.87667	-0.4262	-1.01591	-1.30984	-0.98704	-0.57092
ENST00000394295:1	0.08884	-0.55721	-0.87882	-0.6006	-0.07134	-0.80004	-0.94755	-0.35813
ENST00000389501:10	0.73222	0.16996	0.02367	0.38188	0.79554	0.13158	0.01832	0.41893
ENST00000489796:2	-1.13269	-1.39932	-1.46272	-1.04519	-0.65603	-1.41234	-1.38801	-0.72365
ENST00000454536:4	-0.69318	-1.24774	-1.6739	-0.59641	-0.25949	-1.16115	-0.70104	-0.30586
ENST00000412964:6	0.31354	-0.67119	-1.59519	-0.48914	0.15963	0.0082	-0.74616	0.85397
ENST00000295408:5	1.08982	0.33017	0.82036	1.32183	1.421	1.07694	0.45101	1.11629
ENST00000288670:1	2.25653	1.43072	1.42567	2.16556	2.02641	1.53979	1.53111	1.73583
ENST00000554017:9	0.0143	-1.4126	-1.35283	-0.52184	-0.27714	-1.39857	-1.52358	-0.39349
ENST00000342619:3	-1.02579	-1.83695	-1.33558	-0.88737	-0.3795	-0.88358	-0.9823	-0.73535
ENST00000544640:2	0.42537	-0.071	0.21914	0.57039	0.14611	-0.27112	-0.44007	0.20188
ENST00000457316:4	0.99129	0.5681	0.36449	0.85487	1.15745	0.62708	0.20076	0.41214
ENST00000499940:1	-0.59469	-1.37807	-1.12812	-0.60318	-0.90472	-1.34614	-1.32758	-0.78955
ENST00000286186:10	-0.39336	-0.89377	-0.84551	-0.28114	-0.66079	-0.85478	-1.00777	-0.54274
ENST00000437283:3	2.19182	1.79456	1.97082	2.28938	2.2828	1.77362	1.788	2.08598
ENST00000452564:14	-0.08584	-0.26403	-0.13453	0.38795	0.39553	-0.27132	-0.34353	0.38409
ENST00000392200:16	0.09168	-0.61544	-0.30333	0.07353	0.18255	-0.28764	-0.69263	0.00477
ENST00000416757:2	-0.91595	-1.30355	-1.20478	-0.75229	-0.79412	-1.40993	-0.9392	-0.61538
ENST00000281017:3	1.7511	1.39521	1.46712	1.85728	1.96002	1.62415	1.5707	1.90036
ENST00000404451:3	-1.24771	-1.76198	-1.30511	-1.00175	-0.97989	-1.38766	-1.98811	-1.44166
ENST00000493649:4	-0.18267	-0.495	-0.30038	0.12417	0.34973	-0.38193	-0.79073	-0.23146
ENST00000356388:6	2.04746	1.59156	1.68816	2.18984	1.94279	1.57385	1.55062	2.15063
ENST00000492039:4	1.36495	0.55516	0.46507	0.92151	1.2367	0.8054	0.52805	0.78411
ENST00000541687:16	-1.13518	-1.65221	-1.70321	-1.39319	-0.87326	-1.93663	-1.30401	-0.80761
ENST00000390238:1	0.48873	0.02537	0.44304	0.78225	0.54614	0.29819	-0.233	0.30861
ENST00000410001:16	-0.19323	-1.03195	-0.07143	0.22139	-0.69663	-1.01151	-1.29863	-0.31376
ENST00000393445:23	0.88205	0.29775	-0.0058	0.73421	0.44143	0.02981	0.17923	0.50275
ENST00000424988:3	0.51182	-0.19483	-0.52097	0.02481	-0.01715	-0.48373	-0.5779	-0.39414
ENST00000172853:149	0.71496	-0.09481	-0.49292	-0.06779	0.61175	-0.04605	0.02585	0.33782
ENST00000465460:6	-1.07118	-1.25988	-1.88858	-0.97185	-0.87413	-1.34833	-1.88939	-1.18607
ENST00000463854:1	0.57997	-0.23575	-0.04439	0.61791	0.83618	0.21045	-0.32138	-0.0307
ENST00000434918:26	2.47584	1.48882	1.83131	2.43138	2.21676	1.73064	1.95986	2.27233
ENST00000263956:18	-1.17943	-1.68575	-1.5241	-1.34479	-1.04495	-1.68648	-1.97011	-1.40209
ENST00000452512:2	0.67373	0.06825	-0.34239	0.72534	0.74215	0.16423	-0.27553	0.36778
ENST00000265322:8	-0.53736	-1.17797	-1.14319	-0.4998	-0.92513	-1.18533	-1.70417	-0.87909
ENST00000310858:14	-3.2477	-3.46241	-3.37924	-2.73747	-2.94632	-3.43224	-3.44326	-2.9458
ENST00000446903:13	-0.81989	-1.97496	-1.5777	-0.78846	-0.55605	-1.58103	-1.7498	-0.84159
ENST00000383807:9	-0.25905	-0.39887	-1.21041	-0.53443	-0.46194	-1.16337	-1.45886	-0.88681
ENST00000361924:17	-1.19931	-1.62383	-0.95671	-0.78356	-0.44244	-1.1341	-1.21631	-0.45162
ENST00000264741:24	0.23406	-0.04167	-0.30389	0.36055	0.39477	-0.25089	-0.43909	0.13258
ENST00000542835:4	1.83104	1.44894	1.64008	2.14717	2.09825	1.58966	1.49989	1.76744
ENST00000541018:1	-2.88959	-3.87094	-3.47099	-3.41577	-1.70934	-2.7309	-4.15788	-3.04804
ENST00000538729:6	0.40444	0.01759	-0.09512	0.27302	0.34905	-0.03253	-0.1369	0.32956
ENST00000452134:11	-0.81522	-2.03923	-1.713	-1.01429	-1.62198	-2.12139	-1.78627	-1.02666
ENST00000538066:9	0.61752	0.20708	0.40377	0.67309	1.0184	0.67901	0.2595	0.93063
ENST00000416210:11	-1.44587	-1.92702	-0.99498	-0.44145	-0.50223	-2.1243	-2.13947	-1.15873
ENST00000296046:2	1.30636	0.08979	0.34055	0.70076	1.2813	0.60694	0.18532	1.09692
ENST00000351193:16	-2.18284	-2.94994	-2.46646	-1.99974	-2.72583	-3.48765	-2.71333	-1.93393
ENST00000456302:9	-1.79107	-3.04595	-2.69308	-2.38552	-2.55099	-3.23315	-3.25555	-2.20387
ENST00000470827:2	0.81586	-0.04769	0.59541	1.01324	1.24884	0.70038	0.54832	0.77223
ENST00000435575:1	-0.7188	-1.41376	-0.60514	-0.37009	-0.4557	-0.94006	-1.00541	-0.52189
ENST00000435584:4	-0.2745	-1.84109	-0.30447	0.00228	-0.05127	-1.326	-1.55933	-0.26894
ENST00000491627:8	-0.80493	-1.89515	-1.99109	-0.95837	-1.561	-2.04834	-1.21969	-0.18606
ENST00000421307:12	-0.31947	-0.52601	-0.96189	-0.44352	0.03021	-0.31856	-0.69387	-0.21139
ENST00000292246:5	0.42915	-0.32294	0.09536	0.50042	0.16499	-0.15407	-0.2111	0.11404
ENST00000292327:7	0.49651	0.07783	0.0597	0.51346	0.40414	0.20822	-0.10461	0.35641
ENST00000307092:4	-1.07928	-1.39881	-1.42727	-0.78204	-1.04412	-1.62321	-1.56201	-1.14654
ENST00000383702:12	0.66905	0.15923	0.06726	0.59876	0.67387	0.44028	0.21549	0.57574
ENST00000359169:2	0.11028	-0.65733	-0.3079	-0.06572	0.35425	-0.04553	-0.41932	0.15072
ENST00000515659:1	0.49931	0.03052	-0.08094	0.3948	0.67881	0.09851	-0.11914	0.42355
ENST00000483465:11	-1.1243	-1.44016	-1.46941	-1.23966	-1.02742	-1.72549	-1.83471	-1.15183
ENST00000397544:5	1.63381	1.19383	1.77182	1.98255	2.0665	1.39617	1.46488	1.91918
ENST00000512065:3	2.62671	2.19225	2.3376	3.00656	2.84342	2.29297	2.4177	2.61706
ENST00000398052:5	-0.99251	-2.04781	-2.43563	-0.71694	-1.48438	-2.72146	-1.66514	-0.59607
ENST00000515606:7	1.00439	0.35478	0.90036	1.43034	1.22443	0.61783	0.73635	0.95054
ENST00000512840:7	0.41922	-0.18704	0.10101	0.48766	1.03615	0.82422	0.41922	0.8814
ENST00000226432:6	2.26696	1.7411	1.98052	2.36198	2.31937	1.94881	1.69034	2.11925
ENST00000514053:14	-0.95364	-1.56509	-0.58555	-0.15024	-0.73382	-1.45754	-1.69482	-0.91136
ENST00000257290:9	-0.7552	-2.41174	-2.02452	-0.65192	-1.02296	-1.86864	-2.50434	-1.34498
ENST00000507625:7	1.17147	0.76359	0.48823	0.92648	1.23054	0.24932	0.5766	1.14737
ENST00000302174:7	-0.8405	-1.79799	-2.08864	-1.8443	-1.29551	-1.88028	-1.77938	-1.19094
ENST00000264345:2	0.14977	-0.26111	-0.13868	0.14769	0.33081	-0.09986	-0.21078	0.13655
ENST00000264790:1	2.65434	1.7087	2.41824	3.13179	3.20039	1.90105	1.91583	2.46028
ENST00000514639:1	0.40016	-0.48386	0.19709	0.41732	0.6008	-0.0214	0.01135	0.48734
ENST00000508208:8	-2.86917	-3.47248	-3.77418	-3.37912	-3.21857	-3.61756	-3.80591	-3.16981
ENST00000515201:4	0.21872	-0.28593	0.29078	1.02326	0.76714	0.18453	0.10978	0.50844
ENST00000514148:1	1.21663	0.59982	1.37086	1.5496	1.44909	0.89998	1.03795	1.50036
ENST00000508364:2	0.41146	-0.00192	-0.01193	0.45001	0.56188	-0.02999	-0.37964	-0.0595
ENST00000308979:1	-4.0209	-4.50321	-5.32797	-4.86241	-4.37245	-4.69581	-5.47373	-4.52081
ENST00000394986:1	0.64514	-1.02804	-1.13935	-0.04385	-0.20528	-0.90557	-1.07975	-0.34004
ENST00000507167:1	0.54292	-0.71432	-0.88885	-0.19202	0.16811	-0.76561	-0.72326	-0.28744
ENST00000296794:34	1.61558	1.34603	1.3861	1.94592	1.95579	0.86504	0.81963	1.70569
ENST00000502745:1	-5.97848	-6.21454	-6.23841	-5.12109	-4.53645	-5.90252	-6.00609	-4.3463
ENST00000438793:15	-0.37073	-0.69188	-0.61266	-0.08113	-0.23265	-0.60051	-0.97948	-0.69463
ENST00000265192:4	-0.45548	-0.84744	-0.82329	-0.59682	-0.4033	-0.9358	-0.95311	-0.38125
ENST00000296658:6	-0.04524	-0.29036	-0.17889	0.41063	0.08776	-0.83178	-0.36661	0.28188
ENST00000341754:9	-1.25252	-1.43467	-3.53183	-2.53806	-2.01087	-3.39008	-3.17091	-2.50979
ENST00000506577:5	1.88652	1.09747	0.44838	0.89087	1.53715	0.9614	1.05678	1.38837
ENST00000470597:4	0.1624	-1.19427	0.14256	0.94504	0.50406	-0.0122	-0.29623	0.43165
ENST00000510263:18	1.27766	0.98243	1.09356	1.80027	1.41237	1.08968	0.49602	1.14242
ENST00000450441:3	-1.76319	-3.91585	-1.89387	-0.3856	-0.64137	-1.33451	-4.20961	-1.43905
ENST00000427976:3	-1.04928	-1.92809	-0.93245	-0.75926	-0.01893	-0.9349	-1.46786	-1.0067
ENST00000427976:1	0.95887	0.52908	0.48066	0.84844	0.78976	0.34309	-0.05163	0.42583
ENST00000265195:11	-0.33572	-1.08088	-0.86584	-0.44155	-0.27604	-0.63494	-1.74009	-0.79433
ENST00000231061:9	1.71002	1.14071	1.38072	1.66505	1.82147	1.1476	1.27044	1.56839
ENST00000423554:8	-2.19469	-2.78603	-2.89451	-2.48298	-2.04441	-2.70326	-2.94844	-2.21759
ENST00000524250:3	0.46128	-1.09567	-0.95374	-0.2564	0.29996	-0.43266	-1.18577	0.00643
ENST00000519501:1	1.46157	-0.48118	-0.62125	0.77277	1.11275	-0.27234	-0.2378	0.70966
ENST00000406964:3	0.92144	0.31622	0.58006	1.11162	0.88096	0.44695	0.27308	0.64736
ENST00000418664:12	0.62887	0.04507	0.49172	1.29741	1.22092	0.40947	0.63113	0.7886
ENST00000483204:2	-0.35197	-0.5879	-0.81061	-0.29115	0.33596	-0.35783	-0.77758	0.00443
ENST00000480294:15	-0.65304	-1.28022	-0.32528	-0.06169	0.23931	-0.39021	-0.31328	-0.04418
ENST00000431798:2	0.06997	-0.68854	-0.42035	-0.09143	0.31812	-0.16179	-0.49194	-0.00989
ENST00000460663:6	-0.25674	-1.07259	-0.34876	0.04527	0.10421	-0.4225	-0.80188	-0.35176
ENST00000375755:5	-2.20059	-2.60835	-1.95431	-1.32666	-1.60792	-2.18029	-1.91263	-1.71764
ENST00000370455:11	-0.45953	-0.93468	-0.76762	-0.44715	-0.33539	-0.8367	-0.61171	-0.24822
ENST00000370336:11	-0.45316	-0.91659	-1.12179	-0.65031	-0.69807	-1.95822	-1.00391	0.80007
ENST00000237163:30	0.58735	0.25516	-0.29911	0.31192	0.37897	0.00985	-0.04351	0.31752
ENST00000237201:3	1.73645	0.78139	1.22566	2.11879	1.74746	1.50743	0.56643	1.0944
ENST00000368664:6	-1.85918	-2.15903	-2.3618	-2.06354	-1.49595	-1.93997	-2.11661	-1.75181
ENST00000368416:3	1.0886	0.38678	0.54457	1.53868	1.02971	0.58988	0.11125	0.52815
ENST00000296932:4	0.34155	-0.28886	-0.5966	0.34073	0.91014	0.33643	-0.37604	-0.03618
ENST00000286332:5	-1.7085	-1.98736	-2.32242	-1.84403	-1.89702	-2.38874	-2.39166	-1.71793
ENST00000366829:5	0.37468	0.00549	0.04363	0.52179	0.7319	0.35823	0.17405	0.42648
ENST00000359495:2	0.7086	-0.01772	0.2454	0.95025	0.88555	-0.1655	0.50971	0.70757
ENST00000492917:4	0.9801	0.88484	-0.16958	0.78017	0.27205	-0.64321	-0.22581	0.52721
ENST00000338379:1	-0.97521	-1.51849	-0.95257	-0.35142	-0.84735	-1.09016	-1.44619	-0.88994
ENST00000320533:2	-0.81207	-1.26068	-1.08203	-0.27529	-0.7551	-0.96215	-1.19813	-0.69991
ENST00000398835:4	-0.92011	-1.49785	-1.29922	-0.92945	-0.91739	-1.33166	-1.25905	-0.74278
ENST00000477599:6	0.82937	0.24986	0.36602	1.09103	0.73075	0.24347	0.30697	0.55685
ENST00000344445:6	0.3724	-0.10532	-0.57855	-0.24562	-0.06809	-0.4316	-0.47828	0.19519
ENST00000437345:11	-3.16094	-3.96103	-3.39284	-3.15671	-3.07081	-3.44282	-3.56531	-2.87563
ENST00000368982:3	0.53095	-0.23504	-0.26771	0.37995	0.17282	-0.10733	-0.09961	0.20798
ENST00000368761:4	1.46599	0.93236	1.41142	1.85648	1.59638	0.9712	1.1479	1.34261
ENST00000522006:6	0.11848	-0.84778	-1.1778	-0.05534	-0.67468	-1.21008	-1.75525	-0.5981
ENST00000243222:3	-0.07707	-0.35218	-0.13625	0.61931	0.37467	-0.065	-0.11179	0.4465
ENST00000352896:14	-0.49763	-1.96584	-1.51857	-0.72999	-0.33108	-0.63594	-0.9423	0.36702
ENST00000438118:1	3.17352	2.73802	2.96675	3.50121	3.51506	3.12336	2.87332	3.28361
ENST00000392273:4	-2.32257	-3.08484	-2.42754	-2.06542	-1.70507	-3.5318	-3.43635	-2.5453
ENST00000361731:7	0.57003	-0.07091	-2.11158	-0.4209	-1.64957	-2.34941	-0.46196	0.07729
ENST00000404826:10	0.3883	-0.3626	-0.4192	0.01636	0.19562	-0.23251	-0.87512	-0.18924
ENST00000309930:7	1.15099	0.80629	-0.02359	0.75546	0.82819	0.45533	0.66233	1.10107
ENST00000457358:8	0.89116	0.24426	-0.01242	0.75656	-0.08108	-1.26992	-0.53468	0.6615
ENST00000419215:3	-1.53133	-2.30577	-4.65532	-3.22275	-2.15552	-2.80933	-2.89	-2.57787
ENST00000331113:6	0.66072	0.28031	-0.52811	0.2011	0.99908	0.64458	0.50273	0.79148
ENST00000199389:15	2.70015	1.58148	2.02553	2.55333	3.01272	2.2614	1.96802	2.41076
ENST00000199389:1	-0.61761	-2.60115	-2.07934	-1.08277	-1.2682	-2.14062	-2.19164	-1.69908
ENST00000307068:1	-0.58324	-0.82585	-0.84075	-0.30612	-0.39273	-0.70426	-0.05801	0.52189
ENST00000432176:10	-1.04674	-1.6791	-1.63664	-0.96633	-1.29387	-1.63643	-1.84579	-1.13935
ENST00000275560:5	-1.77328	-2.79799	-1.88745	-1.25969	-1.36436	-1.86706	-2.00566	-1.58554
ENST00000536298:18	1.06786	0.62299	0.85346	1.24719	1.0073	0.48555	0.4022	1.01504
ENST00000388781:34	-0.10468	-0.5877	-0.64632	-0.13537	-0.31048	-1.0494	-0.54945	-0.27452
ENST00000388781:13	2.30906	1.5156	1.28144	2.22163	1.96929	1.79531	1.33204	1.92291
ENST00000435834:3	1.37727	0.54655	0.85933	1.16474	1.03985	0.66105	0.54528	1.12077
ENST00000310018:2	0.73862	0.06615	0.60412	0.86419	0.65548	0.16891	0.05518	0.47408
ENST00000470360:9	1.49292	1.04695	1.16833	1.58648	1.63974	0.56743	0.80551	1.48011
ENST00000381470:1	-2.02347	-4.24285	-4.13839	-2.6398	-1.9756	-3.74346	-3.41858	-2.96187
ENST00000415253:2	1.00642	0.30417	0.58428	0.8379	1.36641	0.66676	0.46432	1.06846
ENST00000276440:18	1.55857	0.69006	1.25596	1.50765	1.8396	1.03649	1.03611	1.45794
ENST00000539100:2	-2.37595	-3.36855	-5.13573	-3.53975	-2.83944	-3.76493	-5.12552	-3.95639
ENST00000518237:1	-1.0239	-2.22214	-2.36367	-1.6296	-1.20519	-2.91692	-2.48899	-1.48366
ENST00000519380:5	-2.73072	-3.30518	-3.47076	-3.0818	-3.00575	-3.19724	-3.30457	-2.76901
ENST00000518467:2	0.13448	-0.35306	-0.78	-0.22515	0.29157	-0.14771	-0.6272	-0.00456
ENST00000406091:22	3.23671	1.95705	2.54893	2.91147	3.08831	2.67258	1.86935	2.64999
ENST00000519543:11	1.56091	0.83611	1.36517	1.72878	1.66204	1.33106	1.22902	1.55503
ENST00000542445:22	-0.12428	-0.85208	-0.58129	-0.22078	-0.00394	-0.78313	-0.6985	-0.47245
ENST00000522335:4	0.11752	-0.24343	-0.40949	-0.05313	0.01772	-0.24196	-0.3248	0.09843
ENST00000345125:2	-2.30239	-3.13737	-3.13521	-2.33468	-2.46341	-2.74916	-3.12133	-2.38799
ENST00000306317:7	0.94778	0.3706	0.31681	0.74406	0.47584	0.00075	0.09385	0.63998
ENST00000312584:2	1.29874	0.81544	1.05933	1.51608	1.49265	0.88983	1.01805	1.3553
ENST00000522795:2	1.5277	0.27764	0.57634	1.04364	0.9647	0.59803	0.48669	1.08872
ENST00000361421:9	-1.54476	-2.06096	-1.82214	-1.50448	-1.53654	-2.17768	-2.31404	-1.78955
ENST00000336148:14	1.16095	0.57829	1.37652	1.82254	1.51908	0.96081	1.01823	1.40315
ENST00000297404:2	0.79178	0.33062	0.20602	0.77356	0.72533	0.3622	0.29985	0.51366
ENST00000522789:6	0.88741	-0.71325	-0.90719	0.10126	1.15484	0.32783	-0.27578	-0.0744
ENST00000377314:8	-0.17614	-0.79265	-0.01933	0.44488	-0.57184	-0.73169	-0.65551	0.01107
ENST00000259365:1	3.44487	1.0832	1.52965	2.61063	3.32535	2.27075	1.69735	2.69208
ENST00000447096:4	-2.49038	-2.76351	-3.92008	-3.15243	-1.90557	-2.48796	-2.72462	-2.40648
ENST00000259351:2	1.30962	0.96125	0.79717	1.07355	1.47538	0.95988	0.92909	1.35877
ENST00000467252:1	-0.42772	-0.96133	-0.73746	-0.39547	-0.0516	-0.76818	-0.78876	-0.23225
ENST00000377707:6	0.07046	-0.45758	-0.00477	0.19519	0.50934	-0.17196	-0.32276	0.16391
ENST00000337006:25	-3.23503	-3.59302	-3.97253	-3.03859	-2.98309	-3.81948	-3.5528	-2.37704
ENST00000375112:1	-1.90596	-2.8045	-2.3123	-1.45667	-1.11907	-2.19937	-3.37889	-1.36608
ENST00000374586:18	0.87889	0.48601	0.47421	0.81455	0.98033	0.64521	0.3591	1.02915
ENST00000374324:8	-0.09074	-0.67298	-1.27069	-0.59472	-0.12399	-0.83684	-1.08432	-0.46299
ENST00000430906:10	0.28416	0.03543	-0.03661	1.06524	1.16512	0.38535	0.617	1.23088
ENST00000460708:1	0.54052	-0.55954	0.41207	0.74747	0.50114	0.04212	0.31445	0.91895
ENST00000492991:1	0.89412	0.44648	0.16112	0.88846	0.73484	0.46886	0.31032	0.73546
ENST00000371791:1	1.11559	0.23559	0.48052	0.76232	0.54113	0.04268	-0.05853	0.73332
ENST00000298532:23	0.74077	0.31658	0.54315	0.8305	0.93565	0.57343	0.44179	0.88293
ENST00000480387:2	2.15311	1.62168	1.61821	2.12214	2.39895	1.88768	1.63269	2.2545
ENST00000378694:18	-0.84308	-2.48345	-1.31031	-1.01107	-0.74633	-2.77964	-2.7076	-1.5064
ENST00000352115:7	2.32939	0.94004	1.89179	2.1869	1.63231	1.10457	1.14914	2.15203
ENST00000401604:18	0.55061	0.29215	0.56742	1.01633	1.34993	0.60683	0.91261	1.44858
ENST00000466354:3	-1.08575	-1.5792	-1.31043	-0.95749	-0.74779	-1.27457	-1.32173	-0.91125
ENST00000372275:1	0.11819	-0.43411	-0.51068	-0.01713	-0.09427	-0.50397	-0.33948	0.02227
ENST00000344586:1	0.8222	0.24209	0.10871	0.39363	0.89953	0.38943	0.30639	0.89121
ENST00000370449:10	0.32066	-0.18665	-0.32681	0.19385	0.46205	-0.25204	-0.16242	0.50724
ENST00000370296:7	-0.29126	-1.08987	-0.48968	-0.22498	-0.20749	-1.07286	-0.71522	-0.12437
ENST00000392870:1	1.48287	0.75729	1.3742	1.82318	1.59077	1.10957	1.15684	1.38868
ENST00000369085:3	0.47334	0.12609	-0.21071	0.42644	0.39527	-0.08555	-0.14517	0.6879
ENST00000356352:21	1.28299	0.43173	1.14888	1.63399	1.37113	1.05801	0.86061	1.34507
ENST00000181796:1	-2.89293	-3.55183	-3.18556	-2.81273	-2.61165	-3.01333	-3.37316	-2.6934
ENST00000378207:2	3.16075	2.52881	2.44013	3.08905	2.8933	2.64427	1.84093	2.68178
ENST00000263063:7	-0.55476	-1.09626	-1.17057	-0.95123	-0.32751	-1.07609	-1.41885	-0.94896
ENST00000322191:6	-3.60693	-4.52043	-3.98511	-3.37971	-3.48296	-4.11532	-3.94552	-3.14933
ENST00000463743:29	-1.58206	-1.95186	-2.26777	-1.84182	-1.51111	-1.87073	-1.98252	-1.68356
ENST00000539050:5	1.66726	1.04764	1.2215	2.21698	1.69868	1.33097	1.06371	1.90778
ENST00000406432:8	0.5586	0.09237	0.27892	0.73146	0.5904	-0.55594	-0.15638	0.37334
ENST00000369425:19	-0.23082	-0.79601	-0.84785	0.15451	-0.29551	-1.71459	-0.65025	-0.30242
ENST00000355697:13	0.07617	-0.44627	-0.14037	0.22468	-0.07336	-0.28455	-0.49872	-0.03494
ENST00000360003:15	-1.42145	-1.98587	-2.09808	-1.57949	-1.29505	-1.56811	-2.01971	-1.0927
ENST00000529433:3	-0.1296	-0.62998	0.04196	0.50916	0.42637	-0.1253	-0.05702	0.09899
ENST00000454345:2	1.81426	1.14535	1.40789	1.9306	1.47868	0.98393	1.16458	1.63747
ENST00000399039:3	2.84016	2.08892	2.29956	2.78835	2.67752	2.32967	2.15984	2.45047
ENST00000540501:3	0.20368	-0.11793	-0.3865	0.26804	0.45931	0.15901	0.03009	0.43861
ENST00000544950:19	0.87738	0.33648	0.3764	0.70838	0.79265	0.32134	0.28838	0.63155
ENST00000524842:4	1.31841	1.14986	1.61447	2.07812	2.07227	1.40168	1.12425	1.64356
ENST00000533706:20	0.67044	0.0072	-0.45108	-0.02201	0.27769	-0.47818	-0.20311	0.48559
ENST00000546302:1	0.68442	-0.13404	0.3629	1.08138	1.51492	0.58751	1.04276	1.35209
ENST00000397843:3	4.66596	2.79988	1.77033	3.19083	2.80434	2.43389	1.00704	2.19868
ENST00000531148:1	5.16448	4.57463	4.85282	5.33274	5.52956	5.08895	5.13935	5.45636
ENST00000529149:3	-0.33167	-0.806	-0.6593	-0.30634	-0.10012	-0.6217	-0.53595	-0.29472
ENST00000533532:1	0.17899	-0.53378	-0.28287	0.073	0.24716	-0.22756	-0.55048	-0.1601
ENST00000533721:2	-0.20441	-0.51515	-0.83315	-0.40241	-0.48811	-0.86676	-0.89073	-0.61
ENST00000534817:1	2.08765	0.81733	1.52495	2.13341	1.48867	0.97183	1.48239	1.94801
ENST00000415402:44	1.86313	1.46866	1.67196	2.01182	1.80121	1.31382	1.62075	1.99554
ENST00000536991:6	-1.43904	-2.16908	-1.79125	-1.57732	-1.35104	-2.55508	-1.59774	-1.01665
ENST00000414624:3	0.44649	0.03536	0.12101	0.64419	0.39402	0.08287	0.09544	0.42915
ENST00000535878:5	0.28531	-0.12878	0.43595	0.775	0.56966	-0.04976	0.1353	0.65583
ENST00000342711:11	2.59257	1.59515	1.81626	2.53114	2.39404	1.77789	1.48681	2.1046
ENST00000524994:9	1.91336	1.00392	1.20309	1.68646	1.90303	1.32821	1.08711	1.38829
ENST00000335385:8	0.32212	-0.2529	0.30875	0.72262	0.36163	-0.13435	0.07805	0.33019
ENST00000260056:5	-0.37559	-0.81278	-0.92679	-0.36008	-0.47798	-0.74025	-0.73808	-0.36392
ENST00000544813:5	-0.4586	-0.89889	-1.01241	-0.77476	-0.5868	-1.05825	-1.30496	-0.91897
ENST00000348962:6	-3.80963	-4.13694	-3.65822	-2.54376	-1.78213	-3.19695	-2.96252	-2.45273
ENST00000445537:14	0.37745	0.00663	-0.1508	0.43165	0.30496	-0.15007	-0.14983	0.2172
ENST00000381545:16	2.07262	1.14531	0.12818	2.75126	2.69699	0.8988	2.55276	3.64131
ENST00000544619:9	-0.09749	-0.79366	-0.56419	-0.32139	-0.09265	-0.42377	-0.60918	0.12536
ENST00000545140:2	0.84136	0.45131	0.53785	0.77602	1.04639	0.67126	0.21521	0.74855
ENST00000333850:8	1.30633	0.06444	0.54603	1.18772	0.67598	0.01496	0.15121	0.90433
ENST00000548455:1	0.21148	-0.26689	-0.09776	0.21997	-0.1138	-0.77336	-0.26083	0.40174
ENST00000550053:10	0.71402	0.41668	0.42032	0.87957	0.90642	0.54259	0.56406	0.89769
ENST00000480648:7	1.62403	1.29043	1.07777	1.45826	1.621	1.3168	1.28928	1.65546
ENST00000333479:34	0.40958	-0.10368	0.71282	1.14521	1.05792	0.35933	0.37641	0.99096
ENST00000546060:4	-0.33962	-1.26645	-1.77344	-0.97562	-1.1832	-2.21513	-1.81638	-0.69765
ENST00000228916:7	-0.03033	-0.9065	-0.67953	-0.22874	-0.93653	-1.48662	-1.16749	-0.0867
ENST00000298527:2	5.7592	4.96222	4.86324	5.28046	5.56473	4.94753	4.76416	5.16583
ENST00000457018:1	1.83643	1.62364	2.14962	2.75378	2.65076	2.1608	1.69986	2.44787
ENST00000281172:6	0.49859	-0.22889	0.53593	1.11469	0.45812	-0.18448	0.59568	1.03707
ENST00000539625:2	1.1036	0.73398	0.78554	1.14633	1.29436	0.97415	0.59992	1.11165
ENST00000493991:5	-0.33615	-1.2166	-0.71558	-0.24874	0.01832	-1.00762	-0.83381	-0.64781
ENST00000293590:10	2.20694	1.48723	2.55978	2.7439	2.7589	1.98527	1.52452	2.21051
ENST00000550286:12	-0.14215	-0.48929	-0.14192	0.12816	0.18144	-0.2446	-0.2652	0.14285
ENST00000553532:5	-0.86899	-1.48546	-1.31115	-0.69027	-0.58978	-0.80508	-1.56148	-1.20386
ENST00000552994:32	-0.88884	-1.23793	-0.86814	-0.55247	-1.36694	-1.68874	-1.36414	-0.83337
ENST00000261183:1	-1.11359	-1.92696	-2.04353	-1.46815	-1.31653	-1.57644	-2.10149	-1.72447
ENST00000360825:3	0.49013	0.19399	0.65168	0.93546	0.65698	0.15384	0.26359	0.66498
ENST00000548670:2	0.08724	-0.47987	-1.24192	0.48995	-0.39184	-1.05044	-1.48541	-0.37242
ENST00000322349:22	1.19615	0.51127	1.52733	1.70788	1.50341	0.6455	0.61298	1.47042
ENST00000327772:1	0.10927	-0.66742	-0.25928	0.09862	0.01407	-0.34397	-0.65234	-0.15647
ENST00000392806:2	0.21735	-0.28348	0.44287	0.64423	0.15622	-0.84188	-0.17571	0.65075
ENST00000389374:10	0.60908	-0.11565	-0.20885	0.26653	0.91368	0.30067	0.46041	1.07803
ENST00000379922:10	1.26647	1.1228	1.73231	2.32949	1.975	1.3158	1.15441	1.75744
ENST00000377882:6	1.15558	0.84056	0.94271	1.63369	0.95309	0.54008	1.0182	1.43881
ENST00000487865:8	0.52244	-0.24242	0.08186	0.65994	0.47392	0.07053	-0.09289	0.84764
ENST00000380982:24	1.05368	0.41513	1.28517	1.9629	1.8347	1.24266	1.28295	1.72277
ENST00000539099:6	0.20411	-0.05573	-0.99343	-0.14432	-0.53367	-1.50793	-0.54642	-0.02493
ENST00000338947:10	0.41962	0.04266	-0.07472	0.31293	-0.10975	-0.36207	-0.97335	-0.29227
ENST00000400430:1	1.00975	0.76488	0.55726	1.16952	1.18251	0.16531	0.02724	0.96247
ENST00000377780:21	-1.83955	-2.48009	-3.38229	-2.39203	-2.60239	-2.82484	-2.91732	-2.1446
ENST00000556842:3	-0.03543	-0.72823	-0.02752	0.35418	0.19798	-0.17594	-0.10612	0.44285
ENST00000382233:8	0.51056	-0.23681	0.24263	0.8209	0.23073	0.02955	-0.33152	0.18903
ENST00000395314:13	0.51595	0.22507	-0.27392	0.32741	0.14881	-0.44827	0.28316	0.78802
ENST00000544752:11	-0.33595	-0.76179	-1.25195	-0.54428	-0.09618	-0.9131	-1.2473	-0.82277
ENST00000475857:1	-0.15645	-1.11387	-0.45565	-0.02367	0.20899	-0.59731	-0.88238	-0.30491
ENST00000439988:7	-0.71034	-1.06425	-0.52655	0.29751	-0.52565	-0.99931	-1.05309	-0.32074
ENST00000557380:1	-0.31558	-0.74491	-0.56814	-0.20508	0.1712	-0.31973	-0.51475	-0.01229
ENST00000395834:3	-0.03462	-0.11253	-0.6598	0.09762	-0.05914	-0.98908	-0.76723	0.12428
ENST00000322893:6	-0.53292	-1.08208	-1.84064	-0.47656	-0.99125	-1.37981	-1.22727	-0.45299
ENST00000542895:24	2.11498	0.9567	1.08558	1.86595	1.69583	1.23593	0.89699	2.09338
ENST00000389614:2	2.1593	1.38027	2.09377	2.35352	2.55442	1.93808	1.76577	2.38099
ENST00000556495:5	-3.97305	-4.50591	-5.67838	-3.81159	-3.41515	-4.97903	-4.29156	-3.68296
ENST00000256379:5	1.53545	0.96241	1.40522	1.60367	1.61757	1.19994	1.33581	1.84161
ENST00000380968:4	-0.70992	-0.93456	-0.96815	-0.20772	-0.30043	-0.88564	-0.88135	-0.4739
ENST00000319374:3	1.05619	0.69993	0.78951	1.12371	1.08752	0.63143	0.77849	1.32137
ENST00000554922:3	0.98367	0.02139	0.44989	1.00534	1.25912	0.59273	0.38778	0.98013
ENST00000552334:1	-0.55188	-0.78612	-0.53546	0.60986	-0.32123	-1.36295	-0.71168	-0.22964
ENST00000414849:11	-1.49816	-2.65542	-2.76098	-1.45098	-1.72883	-2.12195	-2.02514	-1.34698
ENST00000462276:1	-0.12684	-0.61549	-0.31112	-0.08653	-0.00426	-0.46047	-0.4262	-0.07827
ENST00000380993:22	2.29008	1.99159	2.42952	2.78805	2.51807	2.11896	1.3469	1.71023
ENST00000464150:1	-1.00956	-2.00067	-2.76534	-1.34762	-0.73519	-0.97987	-2.55281	-0.40656
ENST00000561425:2	2.07273	1.31397	1.76993	2.06118	2.26217	1.8286	1.25989	2.16082
ENST00000346246:9	0.24218	-0.03885	-0.18715	0.26835	0.0477	-0.31881	-0.86892	-0.06866
ENST00000394855:1	1.23951	0.47819	0.74399	1.57233	1.28232	0.79507	0.92996	1.1074
ENST00000480425:2	-1.89731	-2.99766	-3.61266	-2.23395	-2.4332	-2.49781	-2.50524	-1.52002
ENST00000566615:5	2.75155	1.71599	2.30032	2.76905	2.52656	2.26434	2.43674	3.0257
ENST00000558879:2	1.02504	0.48355	0.49692	0.98778	1.00416	0.58681	0.73065	0.92259
ENST00000356865:9	0.23495	-0.11617	0.18182	0.47205	0.47048	0.13286	0.0476	0.5103
ENST00000350221:8	2.40558	1.39654	0.90297	2.00237	2.55783	2.08773	1.57675	1.95084
ENST00000537463:23	0.27817	-0.18779	-0.32095	0.08742	0.46415	-0.20455	-0.6877	0.48821
ENST00000299259:1	-0.62535	-1.3512	-1.43405	-0.92623	-0.47595	-0.71555	-1.17434	-0.60667
ENST00000430119:14	0.97297	0.14056	0.18674	0.62113	0.79623	0.1057	0.32819	0.86038
ENST00000395896:8	-2.38346	-2.92247	-2.68963	-2.42872	-2.23873	-2.78093	-2.9809	-2.45923
ENST00000447727:11	1.15805	0.81087	0.81894	1.16313	1.16428	0.77133	0.82839	1.1954
ENST00000423218:14	1.06921	0.72843	0.90355	1.32257	1.05004	0.49478	0.89824	1.23071
ENST00000559982:8	0.99872	0.1286	0.69333	0.98498	1.09378	0.7473	0.12344	0.93701
ENST00000261722:18	-0.09371	-0.66811	-0.66241	0.07559	-0.15864	-0.32393	-0.69243	0.00092
ENST00000378904:1	-0.42353	-0.74097	-0.48616	0.00732	0.00173	-0.33076	-0.23212	0.12527
ENST00000335968:17	0.60166	0.04652	-0.15537	0.26039	0.65236	0.2461	-0.09753	0.34735
ENST00000335968:15	0.05605	-0.46104	-0.40253	0.23096	0.51624	-0.26332	-0.0842	0.13733
ENST00000199708:2	1.67263	0.51297	1.1396	1.40281	1.25764	0.7244	0.30991	1.46181
ENST00000396212:5	0.02849	-0.45916	-0.10487	0.20811	0.15076	-0.34149	-0.32851	0.28099
ENST00000568579:8	2.60474	2.07033	2.13129	2.63891	2.752	2.19769	1.80938	2.09888
ENST00000564099:1	0.13819	-0.70029	-0.16372	0.28657	0.35678	-0.18807	-0.17417	0.29893
ENST00000483663:1	-0.81485	-1.88276	-1.73916	-1.30152	-0.96071	-1.59639	-1.48036	-1.13225
ENST00000343516:15	1.43484	0.76065	1.02096	1.69693	1.74401	1.11333	1.02229	1.42032
ENST00000355758:2	1.57234	1.03608	1.01818	1.49714	1.44804	1.10496	1.12755	1.38878
ENST00000344181:1	0.05067	-0.70938	-0.84383	-0.46375	-0.18507	-0.74931	-1.17144	-0.62397
ENST00000562641:1	-2.04645	-3.00519	-2.32327	-2.02395	-2.03364	-2.61537	-2.67064	-1.98016
ENST00000394809:9	-3.29722	-4.10506	-3.58376	-3.25936	-2.72561	-3.39511	-4.11456	-2.7563
ENST00000532494:3	1.33873	0.33658	1.02707	1.46008	1.17706	0.83623	0.74022	1.34272
ENST00000268695:10	2.427	1.55885	1.93472	2.39799	2.44596	2.01452	1.54958	1.85606
ENST00000453408:9	0.65382	0.1685	0.14703	0.61349	0.52604	0.27824	-0.00031	0.49255
ENST00000540504:6	-2.14422	-2.65333	-2.29074	-1.89984	-2.36063	-2.74099	-2.82549	-2.25618
ENST00000426726:10	0.89505	0.07173	0.27219	0.77949	0.58692	0.09651	0.41216	0.80237
ENST00000560629:1	3.53097	2.49357	3.23967	3.55117	4.1608	3.19499	2.34896	3.93099
ENST00000312655:2	2.07004	1.16954	0.70507	1.36313	1.24774	1.02355	0.76172	1.1902
ENST00000393853:6	0.17461	-0.46766	-0.62665	-0.15503	-0.26995	-0.70679	-0.69214	-0.33651
ENST00000390015:20	-2.19492	-3.00856	-2.80276	-1.83675	-1.5461	-2.93152	-2.19152	-1.74874
ENST00000301336:4	1.54456	0.25279	0.73744	1.31241	1.74952	0.94101	0.60143	1.43597
ENST00000174618:1	0.24751	-0.10416	-0.26935	0.26647	0.56128	0.20372	-0.01618	0.34657
ENST00000381913:14	0.02207	-1.49667	-1.93938	-1.03032	-0.96321	-1.44061	-1.96337	-1.16911
ENST00000348335:16	2.53368	1.93909	2.08336	2.55276	2.8123	2.25362	1.99817	2.20094
ENST00000301395:3	-0.37089	-1.04197	-1.16911	-0.90167	-1.14692	-1.42404	-1.57625	-0.82804
ENST00000485100:8	-0.08384	-0.70291	-0.14656	0.44459	0.37528	0.16017	-0.3246	0.39016
ENST00000261707:9	-0.05661	-0.71693	-0.1097	0.74113	-0.02137	-0.2368	-0.81557	0.59427
ENST00000225805:8	1.70081	1.33318	1.13101	1.5989	1.73776	1.23521	1.40012	1.7248
ENST00000269554:8	2.45257	1.97344	2.44275	2.79602	2.66504	2.25925	2.14187	2.46829
ENST00000545089:11	0.54889	-0.42005	-0.88847	0.0422	0.2067	-0.58037	-0.09579	0.05435
ENST00000397937:2	-1.9296	-2.87346	-2.74576	-2.404	-2.56222	-3.36091	-2.80346	-2.14325
ENST00000536246:8	-2.38895	-2.76232	-2.13393	-1.74716	-1.76116	-2.19207	-2.85009	-2.12522
ENST00000537904:1	-0.53163	-1.12706	-0.9872	-0.5911	-0.33582	-0.81157	-1.06998	-0.77096
ENST00000442348:1	1.04915	0.66977	0.89371	1.24217	1.33086	0.83693	0.55712	0.90529
ENST00000225275:10	0.8941	0.65847	1.00737	1.46656	1.62444	0.94981	0.50474	1.50233
ENST00000389934:8	1.70564	0.88013	1.16775	1.75679	1.94594	1.54775	1.25285	1.72596
ENST00000565833:1	1.65792	0.83901	0.29315	1.57358	1.72432	0.73662	0.48815	1.1291
ENST00000301573:1	-0.56884	-1.31151	-1.32519	-0.75427	-0.72956	-0.9921	-1.45078	-0.94141
ENST00000262765:19	2.13016	1.68278	1.71966	2.23849	1.93351	1.49465	1.66008	1.91027
ENST00000542979:11	1.55239	1.09705	1.28114	1.55918	1.18803	0.91777	1.04042	1.62916
ENST00000360790:17	-0.95489	-1.38826	-1.2381	-0.51533	-0.37962	-1.44834	-1.26083	-0.91744
ENST00000339486:1	0.88179	-0.00234	-0.13919	0.4087	0.7217	0.02906	-0.06307	0.42964
ENST00000261292:9	0.87372	0.36712	0.79369	1.12457	0.93603	0.04516	0.44046	0.77154
ENST00000435432:1	-0.12896	-0.94597	-2.04692	-1.05373	0.1273	-0.91078	-0.9369	-0.48774
ENST00000357041:15	1.70742	0.8216	0.72569	1.5245	1.45021	1.03425	0.57943	1.26579
ENST00000361524:8	2.55839	2.00194	2.58375	2.78535	2.74174	2.32154	2.44842	2.88021
ENST00000257198:4	0.30883	-0.18838	0.3488	0.85813	0.5686	-0.48022	0.29605	0.56214
ENST00000412036:11	-1.39483	-1.66255	-1.4135	-1.00805	-1.11692	-1.44052	-1.42942	-0.96215
ENST00000488973:8	1.14152	0.2723	0.57356	0.8696	0.98234	0.28257	0.03072	0.89108
ENST00000221856:3	-0.02321	-0.47704	-0.54734	-0.00751	-0.12398	-0.95621	-0.26477	-0.00264
ENST00000253110:5	1.05071	0.59955	0.73961	1.13436	1.13462	0.86643	0.81879	1.13022
ENST00000421333:6	0.88617	0.52284	0.48448	0.87483	1.01938	0.7778	0.34291	0.83787
ENST00000251472:26	2.50476	2.03448	2.51165	2.93726	2.73396	2.37692	2.31719	2.74196
ENST00000316856:1	0.35179	-0.7282	-0.32594	-0.17783	0.17914	-0.48955	-0.80125	-0.04692
ENST00000358552:3	0.15506	-0.34311	-0.45416	-0.23074	-0.07813	-0.59915	-0.35754	0.29128
ENST00000040663:4	0.88926	-0.11511	0.61747	1.00868	0.86925	0.26318	0.14291	0.51616
ENST00000357943:9	1.07851	0.14225	-0.02769	0.45598	0.11086	-0.19145	0.14902	1.01208
ENST00000270225:5	2.65777	2.17701	2.37635	2.73967	2.71552	2.41754	2.28211	2.7652
ENST00000252729:3	-1.01518	-1.51972	-1.13581	-0.98065	-0.79295	-1.29549	-1.50591	-0.93079
ENST00000433231:4	-1.05448	-1.99728	-2.30076	-1.80783	-2.08517	-2.33759	-2.41436	-1.4111
ENST00000394765:1	-5.47591	-6.28315	-6.13763	-5.71205	-5.57853	-6.07349	-6.11506	-5.72275
ENST00000301281:1	2.24078	0.2679	0.71226	1.47868	1.81554	0.78017	1.03948	1.77151
ENST00000381480:9	2.11345	1.60898	1.6437	1.88083	1.92663	1.5765	1.42235	1.83734
ENST00000294618:4	-1.65085	-2.28522	-2.35679	-1.55033	-1.75956	-2.01026	-1.63732	-1.26454
ENST00000264824:1	0.25018	-0.2833	-0.01468	0.32178	0.82705	0.1376	0.10201	0.32587
ENST00000262629:1	-1.05492	-1.81828	-1.88251	-1.31092	-1.09858	-1.38307	-2.07612	-1.57771
ENST00000544037:6	2.97725	2.60908	3.0243	3.43644	3.35258	2.83346	2.61831	2.90554
ENST00000330123:4	0.72844	-0.03332	-0.11911	0.13851	0.33237	-0.04719	-0.33025	0.36255
ENST00000341164:7	0.3794	-0.2231	-0.00905	0.26353	0.63154	0.08549	-0.18212	0.39734
ENST00000488991:5	1.3482	0.92776	0.63529	1.11127	0.70651	0.52663	0.85817	1.39873
ENST00000262593:8	-1.2112	-1.76959	-1.04604	-0.49952	-0.72808	-1.79518	-0.98606	-0.2617
ENST00000440234:1	2.23995	0.90917	1.34372	1.7741	2.606	1.6349	1.49376	2.21443
ENST00000537652:28	1.91775	1.61289	1.44959	1.91872	1.83875	1.5469	1.54321	1.92283
ENST00000358866:2	1.36982	0.4892	0.91281	1.6681	1.9497	1.4838	1.55202	1.84499
ENST00000422516:7	-1.76849	-2.52894	-2.06553	-1.7156	-1.32377	-1.87355	-2.61267	-1.80357
ENST00000246199:2	0.61911	0.40886	0.57379	1.02521	0.46263	0.06177	0.16718	0.70309
ENST00000255174:3	2.79488	1.92216	2.32957	2.82208	2.74686	1.96374	2.03352	2.39998
ENST00000395914:10	-0.43799	-0.81412	-0.01395	0.22101	0.26792	-0.43681	-0.60416	0.1607
ENST00000243914:10	1.44971	0.62616	1.67324	1.85922	1.5363	0.90529	0.63468	1.26127
ENST00000518236:4	2.44793	1.38459	2.41565	2.7502	2.23411	1.47141	1.96443	2.63804
ENST00000291547:6	0.10648	-0.36907	-0.2514	0.39576	0.3198	0.09694	-0.1623	0.40786
ENST00000310826:3	-0.92985	-1.33943	-1.45232	-1.13502	-1.31917	-1.66146	-1.5089	-0.96931
ENST00000456792:1	-0.52999	-1.09713	-0.87588	-0.62498	-0.74485	-1.30972	-1.26459	-0.90729
ENST00000426721:1	-2.24624	-2.96209	-2.16119	-1.92676	-2.11219	-2.98335	-3.18923	-1.87805
ENST00000332585:1	1.02636	-0.66965	-0.77525	-0.29281	0.73514	-0.4566	-0.42732	0.32446
ENST00000446658:2	-0.14347	-1.41574	-2.00462	-0.9733	-0.40798	-1.67045	-1.51013	-0.89211
ENST00000420700:1	-2.11715	-3.26426	-3.35082	-2.85579	-2.2993	-2.8162	-2.97254	-2.33778
ENST00000340857:1	1.02069	0.22915	0.90676	1.49376	1.80217	0.91679	0.2518	1.09468
ENST00000342111:2	3.29901	2.30753	2.88352	3.3878	3.4101	2.9104	2.56662	2.87097
ENST00000341976:2	-0.17293	-0.47288	-1.13447	-0.65091	-0.00785	-0.35889	-0.38572	0.07515
ENST00000491910:3	-1.91449	-3.08519	-2.91554	-2.2146	-2.13424	-3.34677	-2.28322	-2.16325
ENST00000483380:2	-0.73053	-1.32377	-1.56841	-1.39791	-0.85377	-1.28066	-1.54488	-1.00829
ENST00000495967:1	1.20676	-0.60744	-0.50254	0.9282	1.44448	0.26087	-0.01652	0.91871
ENST00000464854:2	0.52313	0.09402	-0.06237	0.42359	0.20746	-0.08048	0.00514	0.60439
ENST00000396231:2	1.40994	0.22355	0.31389	1.22378	1.12316	-0.3004	0.70069	1.25307
ENST00000380550:20	1.10326	0.43788	0.80796	1.30704	1.53055	1.28679	0.32758	1.23779
ENST00000349874:9	3.60903	2.89004	2.46543	3.05434	4.2844	2.93086	2.6756	3.03731
ENST00000378616:3	0.72484	0.19094	0.59161	0.79353	1.27744	0.67655	0.1985	0.83668
ENST00000542398:7	-0.863	-1.64043	-1.0047	-0.37976	-0.60445	-1.27978	-1.60559	-0.75096
ENST00000483720:2	-0.00098	-0.35425	-0.23795	0.83797	0.35731	-0.00732	-0.59243	0.24886
ENST00000344799:7	1.16862	0.96349	0.46563	1.52584	1.20707	-0.11246	1.0826	1.9796
ENST00000243300:26	-0.42767	-1.03829	-0.7351	-0.19523	-0.41874	-1.41734	-0.93942	-0.75684
ENST00000443968:9	-1.9039	-2.78806	-2.06485	-1.46541	-2.07279	-2.19358	-2.45347	-1.68348
ENST00000468431:1	2.54021	1.80431	2.58096	2.71685	3.00337	2.18585	2.00709	2.58021
ENST00000375180:3	-0.84276	-1.14909	-1.60595	-1.29808	-1.15126	-1.75631	-2.02976	-1.37056
ENST00000218436:8	0.73935	0.30067	0.27765	0.70797	0.67656	0.00703	0.52337	1.11389
ENST00000467744:1	1.25078	0.37509	0.75681	0.98953	0.95948	0.52861	0.36948	1.01466
ENST00000339991:1	0.45893	-0.4501	-0.3581	0.2225	0.19781	-0.98558	-0.87712	-0.0691
ENST00000536889:3	0.3176	-0.42165	-0.19604	0.02104	0.23147	-0.76705	-0.33491	0.17509
ENST00000370532:1	1.78164	1.20418	0.66805	1.55821	1.37952	1.08361	1.49865	2.42389
